# Supplementary material for: Environmental Persistence of the World's Most Burdensome Infectious and Parasitic Diseases
Source: Front Public Health. 2022 Jul 8;10:892366. doi: 10.3389/fpubh.2022.892366 (PMC9305703; doi:10.3389/fpubh.2022.892366)
Supplement: Supplementary file 1 [file Table_1.XLSX]

## Sheet: Data_final_clean
Disease_category_group	Disease_category	ICD10_codes	Disease_name	Pathogen	DALYs_2019	DALYs_2000	Global_infections_range_annual	Cases_min	Global_distribution	Clade	Mode_transmission	Transmission_primary	Transmission_secondary	Transmission_dominant	Known_non_human_host_range_excluding_vectors	Primary_vert_host_range_simple	Obligate_vert_definitive_host	Relevant_alternate_vert_definitive_host	Vertebrate_Intermediate_Hosts	Invertebrate_Vectors_Intermediate_Hosts	Symptom_type	Treatment_type_primary	Treatment_type_secondary	Gold_standard_control_or_prevention_options_primary	Gold_standard_control_or_prevention_options_secondary	human_incubation_range	human_incubation_avg	human_infectious_range	human_infectious_avg	non_hum_vert_incubation_range	non_hum_vert_incubation_avg	non_hum_vert_duration_range	non_hum_vert_duration_avg	duration_FL_1_range	duration_FL_1_avg	duration_FL_2_range	duration_FL_2_avg	incubation_vector_range	incubation_vector_avg	duration_vector_range	duration_vector_avg	incubation_int_host1_range	incubation_int_host1_avg	duration_int_host1_range	duration_int_host1_avg	incubation_int_host2_range	incubation_int_host2_avg	duration_int_host2_range	duration_int_host2_avg
Tuberculosis	Tuberculosis	A15-A19	Tuberculosis	Mycobacterium tuberculosis	66024	92632	>10 million	10000000	global	bacterium	airborne	H-H	NA	H-H	livestock, non-human primates, wild birds, wild ungulates, rhinoceroses, tapirs, wild carnivores, elephants, marine mammals, poultry	humans	none	none	none	none	progressive (leading to acute or chronic disease slowly)	synthetic drug(s)	NA	drug distribution or TAT	behavior/lifestyle change	2-12 weeks	49	highly variable, lasting weeks to years with inactivation/latency followed by reactivation as immunity wanes; minimum 6 month antibiotic treatment	365	NA	NA	NA	NA	several months; 90-120 days on dust; 45 days in manure; 45 days on clothes	45	NA	NA	NA	NA	NA	NA	NA	NA	NA	NA	NA	NA	NA	NA
Tuberculosis	Tuberculosis	B90	Bovine tuberculosis	Mycobacterium bovis	NA	NA	100001-1000000	100000	global	bacterium	direct contact with animals/animal products; direct zoonotic transmission possible but rare	FB	zoonotic	E-H	livestock (primarily cattle), wild ungulates, wild carnivores, dogs, cats, non-human primates	livestock	livestock	wild ungulates, wild carnivores, dogs, cats, non-human primates	none	none	progressive (leading to acute or chronic disease slowly)	synthetic drug(s)	NA	WASH or safe food preparation	behavior/lifestyle change	assume within range of M. tuberculosis in humans	49	minimum 9 month antibiotic treatment	365	weeks to months	60	years; infections can remain latent for years and reactivate later; usually disease is chronic and debilitating, but sometimes acute and insidious	730	several months; 90-120 days on dust; 45 days in manure; 45 days on clothes	45	NA	NA	NA	NA	NA	NA	NA	NA	NA	NA	NA	NA	NA	NA
STDs exluding HIV	a. Syphilis	A50-A53	Syphilis	Treponema pallidum	3814	3796	>1 million	1000000	global	bacterium	sex/intimate contact	H-H	NA	H-H	non-human primates	humans	none	none	none	none	progressive (leading to acute or chronic disease slowly)	synthetic drug(s)	NA	behavior/lifestyle change	drug distribution or TAT	3 weeks	21	After 2-6 weeks, a primary lesion will heal; latent infection can last several decades (very infectious after 6-8 weeks in 2nd stage with sore/chancres) and individuals can be infectious during relapses; pregnant women pass it on to unborn child (congenital syphilis)	730	NA	NA	NA	NA	irrelevant; fragile outside of host, but can survive up to 120 hours in blood	NA	NA	NA	NA	NA	NA	NA	NA	NA	NA	NA	NA	NA	NA	NA
STDs exluding HIV	b. Chlamydia	A55-A56	Chlamydia	Chlamydia trachomatis	324	286	>100 million	100000000	global	bacterium	sex/intimate contact	H-H	NA	H-H	none	humans	none	none	none	none	progressive (leading to acute or chronic disease slowly)	synthetic drug(s)	NA	behavior/lifestyle change	NA	1-3 weeks	14	12-24 weeks, median 17 weeks. Many cases will spontaneously heal after about a year; if treated, can be infectious up to 7 days post treatment	119	NA	NA	NA	NA	irrelevant; however, can survive in water for minutes, and within carcasses and organs for 1-7 days; some experimental evidence suggests maximum of 4-30 hours, and 10-30 minutes on human skin	NA	NA	NA	NA	NA	NA	NA	NA	NA	NA	NA	NA	NA	NA	NA
STDs exluding HIV	c. Gonorrhoea	A54	Gonorrhea	Neisseria gonorrhoeae	231	233	>10 million	10000000	global	bacterium	sex/intimate contact	H-H	NA	H-H	none	humans	none	none	none	none	progressive (leading to acute or chronic disease slowly)	synthetic drug(s)	NA	behavior/lifestyle change	NA	2-7 days in males, 8-10 days in females	6	40 days (men) 80 days (women)	60	NA	NA	NA	NA	irrelevant; however, can survive very briefly, hours to a few days	NA	NA	NA	NA	NA	NA	NA	NA	NA	NA	NA	NA	NA	NA	NA
STDs exluding HIV	d. Trichomoniasis	A59	Trichmoniasis	Trichomonas vaginalis	282	206	>100 million	100000000	global	protozoa	sex/intimate contact	H-H	NA	H-H	none	humans	none	none	none	none	usually asymptomatic	synthetic drug(s)	NA	behavior/lifestyle change	NA	3-28 days, average of 7 days	7	lasts months to years without treatment; may be infectious up to 7-10 days after symptoms disappear	360	NA	NA	NA	NA	irrelevant; however, can survive 6-24 hours in water, urine, or semen; 30-45 minutes when exposed to air	NA	NA	NA	NA	NA	NA	NA	NA	NA	NA	NA	NA	NA	NA	NA
STDs exluding HIV	e. Genital herpes	A60	Herpes simplex (genital)	Human herpesvirus 2	250	178	>100 million	100000000	global	virus	sex/intimate contact	H-H	NA	H-H	none	humans	none	none	none	none	cyclical (dormant and disease cycles)	symptomatic care	NA	behavior/lifestyle change	NA	2-12 days, typically 4-5 days (assumed same as herpesvirus 1)	4.5	lifelong infection (increased viral shedding during outbreaks)	10800	NA	NA	NA	NA	irrelevant; however, survival on dry inanimate surfaces ranges from a few hours to 8 weeks; survival better at lower humidity	NA	NA	NA	NA	NA	NA	NA	NA	NA	NA	NA	NA	NA	NA	NA
STDs exluding HIV	f. Other STDs	A64	Herpes simplex (primarily oral)	Human herpesvirus 1	352	336	>1 billion	1000000000	global	virus	sex/intimate contact	H-H	NA	H-H	none	humans	none	none	none	none	cyclical (dormant and disease cycles)	symptomatic care	NA	behavior/lifestyle change	NA	2-12 days, typically 3-6 days	4.5	lifelong infection (increased viral shedding during outbreaks)	10800	NA	NA	NA	NA	irrelevant; however, can survive for short periods of time in saliva outside host	NA	NA	NA	NA	NA	NA	NA	NA	NA	NA	NA	NA	NA	NA	NA
STDs exluding HIV	f. Other STDs	A57	Chancroid	Haemophilus ducreyi	NA	NA	>1 million	1000000	global	bacterium	sex/intimate contact	H-H	NA	H-H	none	humans	none	none	none	none	acute	synthetic drug(s)	NA	behavior/lifestyle change	NA	4-10 days	7	resolves spontaneously in 1-3 months	60	NA	NA	NA	NA	irrelevant; however, has been found on healthy skin tissue (though historically assumed not to colonize outside of infected sites), but likely does not survive on fomites	NA	NA	NA	NA	NA	NA	NA	NA	NA	NA	NA	NA	NA	NA	NA
STDs exluding HIV	f. Other STDs	A58	Granuloma inguinale	Klebsiella granulomatis	NA	NA	100001-1000000	100000	regional	bacterium	sex/intimate contact	H-H	NA	H-H	none	humans	none	none	none	none	chronic	synthetic drug(s)	NA	behavior/lifestyle change	NA	highly variable, from 1 day to 1 year; median 50 days	50	unknown, infectious as long as lesions last (can last several years); can be infectious 60 days before onset of symptoms; relapses after 6-18 months can occur post-treatment	365	NA	NA	NA	NA	irrelevant; however, can survive extended period of time in water, on wood and sawdust, and other mediums	NA	NA	NA	NA	NA	NA	NA	NA	NA	NA	NA	NA	NA	NA	NA
STDs exluding HIV	f. Other STDs	A63	Anogenital warts	Human papillomavirus	NA	NA	100001-1000000	100000	global	virus	sex/intimate contact	H-H	NA	H-H	none	humans	none	none	none	none	variable	symptomatic care	NA	behavior/lifestyle change	NA	14-250 days	132	can last for years, but typically cleared in 1-2 years	365	NA	NA	NA	NA	irrelevant; however, can survive several days	NA	NA	NA	NA	NA	NA	NA	NA	NA	NA	NA	NA	NA	NA	NA
HIVAIDS	HIV/AIDS	B20-B24	HIV/AIDS	Human immunodeficiency virus 1	40147	83652	>10 million	10000000	global	virus	sex/intimate contact	H-H	NA	H-H	non-human primates (recent wildlife origin)	humans	none	none	none	none	chronic	synthetic drug(s)	NA	vaccination or pre-exposure prophylaxis	behavior/lifestyle change	development of HIV symptoms, 2-4 weeks; antibodies generally detectable 1-3 months post-infection; development of AIDS variable, from <1 year to 15 years or more	21	lifelong	10800	NA	NA	NA	NA	irrelevant; however, HIV can remain viable in blood syringes up to 42 days, and in fluids from autopsies up to 11 days; survival poor in dry environments yet has been shown to survive on dry, cell-free coverslips in serum for more than 7 days	NA	NA	NA	NA	NA	NA	NA	NA	NA	NA	NA	NA	NA	NA	NA
HIVAIDS	HIV/AIDS	B20-B24	HIV/AIDS	Human immunodeficiency virus 2	NA	NA	>1 million	1000000	regional	virus	sex/intimate contact	H-H	NA	H-H	non-human primates (recent wildlife origin)	humans	none	none	none	none	chronic	synthetic drug(s)	NA	behavior/lifestyle change	vaccination or pre-exposure prophylaxis; post-exposure prophylaxis	broadly similar to HIV-1	21	lifelong	10800	NA	NA	NA	NA	irrelevant; however, HIV can remain viable in blood syringes up to 42 days, and in fluids from autopsies up to 11 days; survival poor in dry environments yet has been shown to survive on dry, cell-free coverslips in serum for more than 7 days	NA	NA	NA	NA	NA	NA	NA	NA	NA	NA	NA	NA	NA	NA	NA
Diarrheal diseases	Diarrheal diseases	A03	Shigellosis	Shigella flexneri	79311	161009	>100 million	100000000	global	bacterium	fecal-oral contact (foodborne, waterborne)	F-O	FB/WB	H-E-H	non-human primates	humans	none	none	none	none	acute	synthetic drug(s)	NA	WASH or safe food preparation	NA	1-2 days	1.5	5-7 days	6	NA	NA	NA	NA	highly variable given different surfaces and temperatures; 12 days in feces, 3 days in water, and ranging from several days on vegetables, 10 days in juice and soft drinks, 2-28 days on metal utensils; flies can carry Shigella for 20-24 days	12	NA	NA	NA	NA	NA	NA	NA	NA	NA	NA	NA	NA	NA	NA
Diarrheal diseases	Diarrheal diseases	A03	Shigellosis	Shigella boydii	NA	NA	>10 million	10000000	regional	bacterium	fecal-oral contact (foodborne, waterborne)	F-O	FB/WB	H-E-H	non-human primates	humans	none	none	none	none	acute	synthetic drug(s)	NA	WASH or safe food preparation	NA	assumed within range of other Shigella species (here presented as mean of other species means)	2.83	5-7 days	6	NA	NA	NA	NA	highly variable given different surfaces and temperatures; 12 days in feces, 3 days in water, and ranging from several days on vegetables, 10 days in juice and soft drinks, 2-28 days on metal utensils	12	NA	NA	NA	NA	NA	NA	NA	NA	NA	NA	NA	NA	NA	NA
Diarrheal diseases	Diarrheal diseases	A03	Shigellosis	Shigella sonnei	NA	NA	>10 million	10000000	regional	bacterium	fecal-oral contact (foodborne, waterborne)	F-O	FB/WB	H-E-H	non-human primates	humans	none	none	none	none	acute	synthetic drug(s)	NA	WASH or safe food preparation	NA	1-7 days	4	2-7 days	4.5	NA	NA	NA	NA	highly variable given different surfaces and temperatures; 12 days in feces, 3 days in water, and ranging from several days on vegetables, 10 days in juice and soft drinks, 2-28 days on metal utensils	12	NA	NA	NA	NA	NA	NA	NA	NA	NA	NA	NA	NA	NA	NA
Diarrheal diseases	Diarrheal diseases	A03	Shigellosis	Shigella dysenteriae	NA	NA	>1 million	1000000	regional	bacterium	fecal-oral contact (foodborne, waterborne)	F-O	FB/WB	H-E-H	non-human primates	humans	none	none	none	none	acute	synthetic drug(s)	NA	WASH or safe food preparation	NA	1-3 days	2	5-7 days	6	NA	NA	NA	NA	Up to 7 weeks on linens; 5-11 days in water; Up to 6 weeks in dust particles	8	NA	NA	NA	NA	NA	NA	NA	NA	NA	NA	NA	NA	NA	NA
Diarrheal diseases	Diarrheal diseases	A01	Typhoid fever	Salmonella typhi	NA	NA	>10 million	10000000	global	bacterium	fecal-oral contact (foodborne, waterborne)	F-O	FB/WB	H-E-H	none (experimental evidence of amoeba host)	humans	none	none	none	none	acute	synthetic drug(s)	NA	WASH or safe food preparation	NA	6-72 hours for gastroenteritis; 5-21 days for enteric fever, typically 10-14 days	1	generally self-limiting and lasts 4-7 days	5.5	NA	NA	NA	NA	48 to >60 days in feces; 152 days in water and 231 days in soil; 130 days in ashes; 17 days on carcass; up to 30 days on dust; 10 hours on floor; 240 days on ice; 10-20 minutes on skin.	50	NA	NA	NA	NA	NA	NA	NA	NA	NA	NA	NA	NA	NA	NA
Diarrheal diseases	Diarrheal diseases	A01	Paratyphoid fever	Salmonella enterica	NA	NA	>100 million	100000000	global	bacterium	foodborne, waterborne from animals, rarely fecal-oral contact between humans	FB	NA	E-H	ubiquitous across mammals (livestock, dogs, cats, marsupials, rodents, wild ungulates, wild carnivores, lagomorphs, marine mammals), reptiles, amphibians, insects, poultry, wild birds	mixed	wild and domestic mammals, reptiles, amphibians, wild birds	NA	none	none	acute	synthetic drug(s)	supportive/palliative care	WASH or safe food preparation	NA	6-72 hours for gastroenteritis; 5-21 days for enteric fever, typically 10-14 days	1	generally self-limiting and lasts 4-7 days	5.5	highly variable; often symptoms appear only if the animal is stressed; severe infections appear in horses after 6-24 hours	1	4-10 days until death in chickens	7	48 days in cattle feces; 152 days in water; 231 days in soil	50	NA	NA	NA	NA	NA	NA	NA	NA	NA	NA	NA	NA	NA	NA
Diarrheal diseases	Diarrheal diseases	A00	Cholera	Vibrio cholerae	NA	NA	>1 million	1000000	regional	bacterium	fecal-oral contact (foodborne, waterborne)	F-O	WB	H-E-H	ameoba	humans	none	none	none	none	variable	symptomatic care	supportive/palliative care	WASH or safe food preparation	NA	a few hours to 5 days; typically 2-3 days	2.5	5-12 days	5.5	NA	NA	NA	NA	can survive in water 6-10 days; foods and drinks 1-14 days at room temperature	8	NA	NA	NA	NA	NA	NA	NA	NA	NA	NA	NA	NA	NA	NA
Diarrheal diseases	Diarrheal diseases	A04.0-A04.4	E coli infection	Escherichia coli	NA	NA	>100 million	100000000	global	bacterium	foodborne from animals, rarely fecal-oral contact between humans	FB	NA	E-H	ubiquitous across mammals (livestock, dogs, cats, wild ungulates, marine mammals, wild carnivores, wild herbivores, wild omnivores), reptiles, poultry, wild birds	mixed	wild and domestic mammals, reptiles, wild birds	NA	none	none	acute	symptomatic care	NA	WASH or safe food preparation	NA	varies according to sub-types; EHEC O157:H7 1-16 days, typically 3-4 days; EAHEC O104:H4 8-9 days	3.5	during human transmission outbreaks, people excrete EHEC O157:H7 for 7-9 days, while a minority shed for weeks up to months after onset of symptoms	8	unknown because most animals are asymptomatic; however, newborn ruminants under 2 days were experimentally infected and symptomatic (older animals do not develop symptoms), so here we assume short incubation period	0.5	variable according to strain and host species, and typically asymptomatic; ruminants can shed some strains transiently, intermittently, or long-term, and can be re-colonized; here assumed indefinite	10800	survives in feces and soil for months; only a small reduction in organisms observed within 2 months	150	NA	NA	NA	NA	NA	NA	NA	NA	NA	NA	NA	NA	NA	NA
Diarrheal diseases	Diarrheal diseases	A04.6	Intestinal yersiniosis	Yersinia enterocolitica	NA	NA	100001-1000000	100000	sporadic	bacterium	foodborne, waterborne from animals, rarely fecal-oral contact between humans	FB/WB	NA	E-H	livestock, poultry, wild birds, wild ungulates, wild carnivores, lagomorphs, non-human primates, rodents, dogs, cats	mixed	livestock, poultry, wild birds, wild ungulates, wild carnivores, lagomorphs, non-human primates, rodents, dogs, cats	NA	none	none	acute	synthetic drug(s)	NA	WASH or safe food preparation	NA	1-14 days, typically 4-6 days	5	most infections self-limited, and antibiotics used for severe cases; symptoms can last several weeks; reactive arthritis can appear 1 month after diarrhea and resolves in 1-6 months	14	unknown; assume same range as humans	5	part of healthy throat flora of pigs, so months to years	365	temperature dependant survival in water, ranging from >1 year in cool water to 10 days in warmer water; up to 10 days in soil and cattle manure at wide range of temperatures	10	NA	NA	NA	NA	NA	NA	NA	NA	NA	NA	NA	NA	NA	NA
Diarrheal diseases	Diarrheal diseases	A04.5	Campylobacter enteritis	Campylobacter coli	NA	NA	>100 million	100000000	global	bacterium	foodborne, waterborne	FB/WB	NA	E-H	ubiquitous across mammals (livestock, wild carnivores, dogs, cats, rodents), poultry, wild birds	mixed	wild and domestic mammals, wild birds	NA	none	none	acute	symptomatic care	synthetic drug(s)	WASH or safe food preparation	NA	2-5 days	3	assumed within range of other Campylobacter species (here presented as mean of other species means)	19	within 3 days	3	typically 3-7 days, but occasionally weeks to months	5.5	sensitive to humidity and temperature; days to weeks in water; 1 day in manure; 20 days in soil	5	NA	NA	NA	NA	NA	NA	NA	NA	NA	NA	NA	NA	NA	NA
Diarrheal diseases	Diarrheal diseases	A04.5	Campylobacter enteritis	C jejuni	NA	NA	>100 million	100000000	global	bacterium	foodborne, waterborne	FB/WB	NA	E-H	ubiquitous across mammals (livestock, wild ungulates, non-human primates, raccoons, wild carnivores, dogs, cats, marine mammals, reptiles, elephants, rodents, lagomorphs) poultry, wild birds	mixed	wild and domestic mammals, wild birds	NA	none	none	acute	symptomatic care	synthetic drug(s)	WASH or safe food preparation	NA	2-5 days	3.5	shed in feces for 2-7 weeks if untreated	30	within 3 days	3	typically 3-7 days, but occasionally weeks to months	5.5	survival outside gut is poor; up to 9 days in feces, 3 days in milk, 2-5 days in water	5	NA	NA	NA	NA	NA	NA	NA	NA	NA	NA	NA	NA	NA	NA
Diarrheal diseases	Diarrheal diseases	A04.5	Campylobacter enteritis	C curvus	NA	NA	1001-10000	1000	global	bacterium	unknown	H-H	NA	H-H	none	humans	none	none	none	none	acute	symptomatic care	synthetic drug(s)	No clear standard	NA	2-5 days	3	several weeks after symptoms resolve (10 days)	24	within 3 days	3	assumed within range of other Campylobacter species	5.5	assumed within range of other Campylobacter species (here presented as mean of other species means)	5	NA	NA	NA	NA	NA	NA	NA	NA	NA	NA	NA	NA	NA	NA
Diarrheal diseases	Diarrheal diseases	A04.5	Campylobacter enteritis	C hyointestinalis	NA	NA	1001-10000	1000	global	bacterium	foodborne, waterborne	FB/WB	NA	E-H	livestock, poultry, wild ungulates, rodents, wild birds, dog, cats, reptiles, non-human primates	mixed	livestock, poultry, wild ungulates, rodents, wild birds, dog, cats, reptiles, non-human primates	NA	none	none	acute	symptomatic care	synthetic drug(s)	WASH or safe food preparation	NA	2-5 days	3.5	several weeks after symptoms resolve (10 days)	24	within 3 days	3	assumed within range of other Campylobacter species	5.5	assumed within range of other Campylobacter species (here presented as mean of other species means)	5	NA	NA	NA	NA	NA	NA	NA	NA	NA	NA	NA	NA	NA	NA
Diarrheal diseases	Diarrheal diseases	A04.5	Campylobacter enteritis	C lari	NA	NA	1001-10000	1000	global	bacterium	foodborne, waterborne	FB/WB	NA	E-H	wild birds (primarily marine birds), livestock, marine mammals	wild animals	wild birds	marine mammals	none	none	acute	symptomatic care	synthetic drug(s)	WASH or safe food preparation	NA	2-5 days	3.5	several weeks after symptoms resolve (10 days)	24	within 3 days	3	assumed within range of other Campylobacter species	5.5	assumed within range of other Campylobacter species (here presented as mean of other species means)	5	NA	NA	NA	NA	NA	NA	NA	NA	NA	NA	NA	NA	NA	NA
Diarrheal diseases	Diarrheal diseases	A04.5	Campylobacter enteritis	C upsaliensis	NA	NA	1001-10000	1000	global	bacterium	foodborne, waterborne	FB/WB	NA	E-H	dogs, cats, livestock, poultry	mixed	dogs, cats, livestock, poultry	NA	none	none	acute	symptomatic care	synthetic drug(s)	WASH or safe food preparation	NA	assumed within range of other Campylobacter species (here presented as mean of other species means)	3.4	a few days to 3 weeks documented, typically less than 7 days; can continue to shed for several weeks	21	within 3 days	3	assumed within range of other Campylobacter species	5.5	assumed within range of other Campylobacter species (here presented as mean of other species means)	5	NA	NA	NA	NA	NA	NA	NA	NA	NA	NA	NA	NA	NA	NA
Diarrheal diseases	Diarrheal diseases	A04.5	Campylobacter enteritis	C fetus	NA	NA	1001-10000	1000	global	bacterium	foodborne, waterborne	FB/WB	NA	E-H	livestock, wild ungulates, reptiles, poultry, feral pigs, wild ruminants, non-human primates, wild birds	mixed	livestock, wild ungulates, reptiles, poultry, feral pigs, wild ruminants, non-human primates, wild birds	NA	none	none	acute	synthetic drug(s)	NA	WASH or safe food preparation	NA	3-5 days	4	several weeks after symptoms resolve (10 days)	24	within 3 days	3	assumed within range of other Campylobacter species	5.5	assumed within range of other Campylobacter species (here presented as mean of other species means)	5	NA	NA	NA	NA	NA	NA	NA	NA	NA	NA	NA	NA	NA	NA
Diarrheal diseases	Diarrheal diseases	A04.5	Campylobacter enteritis	C sputorum	NA	NA	1001-10000	1000	global	bacterium	foodborne, waterborne	FB/WB	NA	E-H	livestock, feral pigs, dogs	mixed	livestock, feral pigs, dogs	NA	none	none	acute	symptomatic care	synthetic drug(s)	WASH or safe food preparation	NA	assumed within range of other Campylobacter species (here presented as mean of other species means)	3.4	5-7 days; can continue to shed for several weeks	20	within 3 days	3	assumed within range of other Campylobacter species	5.5	assumed within range of other Campylobacter species (here presented as mean of other species means)	5	NA	NA	NA	NA	NA	NA	NA	NA	NA	NA	NA	NA	NA	NA
Diarrheal diseases	Diarrheal diseases	A04.5	Campylobacter enteritis	C concisus	NA	NA	1001-10000	1000	global	bacterium	unknown; common in oral flora	H-H	NA	H-H	none	humans	none	none	none	none	acute	synthetic drug(s)	NA	No clear standard	NA	2-5 days	3.5	several weeks after symptoms resolve (10 days)	24	within 3 days	3	assumed within range of other Campylobacter species	5.5	assumed within range of other Campylobacter species (here presented as mean of other species means)	5	NA	NA	NA	NA	NA	NA	NA	NA	NA	NA	NA	NA	NA	NA
Diarrheal diseases	Diarrheal diseases	A04.5	Campylobacter enteritis	C gracilis	NA	NA	1001-10000	1000	global	bacterium	unknown; common in oral flora	H-H	NA	H-H	none	humans	none	none	none	none	acute	synthetic drug(s)	NA	No clear standard	NA	2-5 days	3.5	several weeks after symptoms resolve (10 days)	24	within 3 days	3	assumed within range of other Campylobacter species	5.5	assumed within range of other Campylobacter species (here presented as mean of other species means)	5	NA	NA	NA	NA	NA	NA	NA	NA	NA	NA	NA	NA	NA	NA
Diarrheal diseases	Diarrheal diseases	A04.5	Campylobacter enteritis	C rectus	NA	NA	1001-10000	1000	global	bacterium	unknown; common in oral flora	H-H	NA	H-H	none	humans	none	none	none	none	acute	synthetic drug(s)	NA	No clear standard	NA	2-5 days	3.5	several weeks after symptoms resolve (10 days)	24	within 3 days	3	assumed within range of other Campylobacter species	5.5	assumed within range of other Campylobacter species (here presented as mean of other species means)	5	NA	NA	NA	NA	NA	NA	NA	NA	NA	NA	NA	NA	NA	NA
Diarrheal diseases	Diarrheal diseases	A04.7	Clostridium difficile enterocolitis	Clostridium difficile	NA	NA	100001-1000000	100000	global	bacterium	fecal-oral contact (direct); nosocomial; zoonotic from dogs	F-O	H-H	H-E-H	primarily acquired from humans but ubiquitous across mammals and found in poultry: livestock, dogs, cats, non-human primates, wild carnivores, bats, rodents, swine, marsupials, raccoons, coati-mundis, marine mammals, wild ungulates, poultry, wild birds	mixed	none	wild and domestic mammals, poultry, wild birds	none	none	acute	synthetic drug(s)	NA	WASH or safe food preparation	NA	If host is susceptible (for instance, with a compromised microbiome), then incubation has median of 2-3 day period	2.5	mild cases typically last about 2 days; infected and shedding persons (with diarrhea) contagious for up to 48 hours after symptoms have subsided	4	NA	NA	NA	NA	spore-forming and resistant, lasting weeks to months in environment	60	NA	NA	NA	NA	NA	NA	NA	NA	NA	NA	NA	NA	NA	NA
Diarrheal diseases	Diarrheal diseases	A06	Amoebiasis	Entamoeba histolytica	NA	NA	>100 million	100000000	global	bacterium	fecal-oral contact (foodborne, waterborne)	F-O	FB/WB	H-E-H	non-human primates, dogs, cats	humans	none	none	none	none	usually asymptomatic	synthetic drug(s)	NA	WASH or safe food preparation	NA	typically 2-4 weeks, but ranges from a few days to years	21	weeks to years if left untreated	365	NA	NA	NA	NA	cysts last days to weeks in water or food	14	NA	NA	NA	NA	NA	NA	NA	NA	NA	NA	NA	NA	NA	NA
Diarrheal diseases	Diarrheal diseases	A07.0	Balantidiasis	Balantidium coli	NA	NA	>1 million	1000000	global	protozoa	foodborne, waterborne from animals, fecal-oral contact between humans	FB/WB	F-O	E-H	swine, rodents, non-human primates, dogs, cats	mixed	Swine	Rodents, non-human primates, dogs, cats	none	none	usually asymptomatic	synthetic drug(s)	NA	WASH or safe food preparation	NA	depends on infective dose, but typically 3-4 days	3.5	5-41 days; months for chronic infections	23	assume within range of human incubation period for other animals (pigs main reservoir)	3.5	assumed to be chronic in pigs	365	viable for weeks in pig feces when moist and cool; otherwise, 10 days	10	NA	NA	NA	NA	NA	NA	NA	NA	NA	NA	NA	NA	NA	NA
Diarrheal diseases	Diarrheal diseases	A07.1	Giardiasis	Giardia lamblia	NA	NA	>100 million	100000000	global	protozoa	fecal-oral contact (foodborne, waterborne); direct human to human or animal to human contact	F-O	FB/WB	H-E-H	primarily acquired from humans but ubiquitous across mammas: livestock, dogs, cats, beavers, non-human primates, marsupials, rodents, marine mammals (seals), wild ungulates, wild carnivores (bears, wild canids)	mixed	none	livestock, dogs, cats, beavers, non-human primates, marsupials, rodents, marine mammals (seals), wild ungulates, wild carnivores (bears, wild canids)	none	none	acute	synthetic drug(s)	NA	WASH or safe food preparation	NA	1-45 days, typically 1-2 weeks	10.5	2-6 weeks, or longer; range a few days to several months	30	3-21 days depending on host species	12	a few days to several months, intermittent shedding	30	cysts can survive long periods of time in cool, moist conditions; experimental evidence shows survival in river water up to 3 months, 18 days in human feces	60	NA	NA	NA	NA	NA	NA	NA	NA	NA	NA	NA	NA	NA	NA
Diarrheal diseases	Diarrheal diseases	A07.2	Cryptosporidiosis	Cryptosporidium parvum	NA	NA	>10 million	10000000	global	protozoa	foodborne, waterborne; fecal-oral contact; direct human to human or animal to human contact	FB/WB	NA	E-H	ubiquitous across mammals (livestock, rodents, wild ungulates, wild carnivores, marsupials, camels, non-human primates, lagomorphs, equids, marine mammals), reptiles, poultry, wild birds, fish	mixed	wild and domestic mammals	wild and domestic mammals	none	none	acute	synthetic drug(s)	NA	WASH or safe food preparation	NA	2-3 days up to 2 weeks	8	typically self-limiting, and lasts 2-3 days tp to 2-3 weeks; can be chronic in malnourished or immunocompromized individuals	11.5	3-5 days in ruminants	4	most cases are self-limiting and resolve in 1-2 weeks	10.5	oocysts remain viable for several months in cool, moist environments; evidence suggests it can replicate outside of a host	60	NA	NA	NA	NA	NA	NA	NA	NA	NA	NA	NA	NA	NA	NA
Diarrheal diseases	Diarrheal diseases	A07.2	Cryptosporidiosis	Cryptosporidium hominis	NA	NA	>10 million	10000000	global	protozoa	fecal-oral contact (foodborne, waterborne)	F-O	FB/WB	H-E-H	livestock, non-human primates, marine mammals, wild ungulates, rodents, marsupials, wild carnivores	humans	none	none	none	none	acute	synthetic drug(s)	NA	WASH or safe food preparation	NA	2-3 days up to 2 weeks	8	typically self-limiting, and lasts 2-3 days tp to 2-3 weeks; can be chronic in malnourished or immunocompromized individuals	11.5	3-5 days in ruminants	4	most cases are self-limiting and resolve in 1-2 weeks	10.5	oocysts remain viable for several months in cool, moist environments; evidence suggests it can replicate outside of a host	60	NA	NA	NA	NA	NA	NA	NA	NA	NA	NA	NA	NA	NA	NA
Diarrheal diseases	Diarrheal diseases	A07.2	Cryptosporidiosis	Cryptosporidium meleagradis	NA	NA	>1 million	1000000	global	protozoa	foodborne, waterborne; fecal-oral contact; direct human to human or animal to human contact	FB/WB	NA	E-H	poultry, wild birds, non-human primates, rodents, marsupials	mixed	poultry, wild birds	NA	none	none	acute	synthetic drug(s)	NA	WASH or safe food preparation	NA	2-3 days up to 2 weeks	8	typically self-limiting, and lasts 2-3 days tp to 2-3 weeks; can be chronic in malnourished or immunocompromized individuals	11.5	3-5 days in ruminants	4	most cases are self-limiting and resolve in 1-2 weeks	10.5	oocysts remain viable for several months in cool, moist environments; evidence suggests it can replicate outside of a host	60	NA	NA	NA	NA	NA	NA	NA	NA	NA	NA	NA	NA	NA	NA
Diarrheal diseases	Diarrheal diseases	A07.2	Cryptosporidiosis	Cryptosporidium canis	NA	NA	>1 million	1000000	global	protozoa	foodborne, waterborne; fecal-oral contact; direct human to human or animal to human contact	FB/WB	NA	E-H	dogs, wild canids	companion animals	dogs	NA	none	none	acute	synthetic drug(s)	NA	WASH or safe food preparation	NA	2-3 days up to 2 weeks	8	typically self-limiting, and lasts 2-3 days tp to 2-3 weeks; can be chronic in malnourished or immunocompromized individuals	11.5	assumed within range of other Cryptosporidium species	4	most cases are self-limiting and resolve in 1-2 weeks	10.5	oocysts remain viable for several months in cool, moist environments; evidence suggests it can replicate outside of a host	60	NA	NA	NA	NA	NA	NA	NA	NA	NA	NA	NA	NA	NA	NA
Diarrheal diseases	Diarrheal diseases	A07.2	Cryptosporidiosis	Cryptosporidium felis	NA	NA	>1 million	1000000	global	protozoa	foodborne, waterborne; fecal-oral contact; direct human to human or animal to human contact	FB/WB	NA	E-H	cats, non-human primates	companion animals	cats	NA	none	none	acute	synthetic drug(s)	NA	WASH or safe food preparation	NA	2-3 days up to 2 weeks	8	typically self-limiting, and lasts 2-3 days tp to 2-3 weeks; can be chronic in malnourished or immunocompromized individuals	11.5	assumed within range of other Cryptosporidium species	4	most cases are self-limiting and resolve in 1-2 weeks	10.5	oocysts remain viable for several months in cool, moist environments; evidence suggests it can replicate outside of a host	60	NA	NA	NA	NA	NA	NA	NA	NA	NA	NA	NA	NA	NA	NA
Diarrheal diseases	Diarrheal diseases	A07.3	Cystoisosporiasis	Cystoisospora belli	NA	NA	101-1000	100	global	protozoa	fecal-oral contact (foodborne, waterborne)	F-O	FB/WB	H-E-H	none	humans	none	none	none	none	acute	synthetic drug(s)	NA	WASH or safe food preparation	NA	1 week	7	30-50 days	40	NA	NA	NA	NA	years	365	NA	NA	NA	NA	NA	NA	NA	NA	NA	NA	NA	NA	NA	NA
Diarrheal diseases	Diarrheal diseases	A07.3/A07.8	Sarcosystosis/Sarcosporidiosis	Sarcocystis hominis	NA	NA	0-100	1	global	protozoa	consumption of raw meat	FB	NA	E-H	cattle	livestock	cattle	NA	Cattle	none	chronic	no specific treatment or fatal	NA	WASH or safe food preparation	NA	humans become infectious (shed sporocysts in feces) 14-18 days after infection	16	oocyst and sporocyst shedding can last at least 1 month	30	NA	NA	NA	NA	unknown, S. gigantea can survive in vitro up to 174 days in tap water, with hardy resistance to heat, dessication; assume range of weeks to months	60	NA	NA	NA	NA	NA	NA	unknown incubation vs. duration	NA	months to years	365	NA	NA	NA	NA
Diarrheal diseases	Diarrheal diseases	A07.3/A07.8	Sarcosystosis/Sarcosporidiosis	Sarcocystis suihominis	NA	NA	0-100	1	global	protozoa	consumption of raw meat	FB	NA	E-H	swine	livestock	swine	NA	Swine	none	chronic	no specific treatment or fatal	NA	WASH or safe food preparation	NA	Unknown for S. suihominus; for similar species S. hominis: humans become infectious (shed sporocysts in feces) 14-18 days after infection	16	oocyst and sporocyst shedding can last at least 1 month	30	NA	NA	NA	NA	unknown, S. gigantea can survive in vitro up to 174 days in tap water, with hardy resistance to heat, dessication; assume range of weeks to months	60	NA	NA	NA	NA	NA	NA	unknown incubation vs. duration	NA	months to years	365	NA	NA	NA	NA
Diarrheal diseases	Diarrheal diseases	A07.4	Cyclosporiasis	Cyclospora cayetanensis	NA	NA	1001-10000	1000	global	protozoa	fecal-oral contact (foodborne, waterborne)	F-O	FB/WB	H-E-H	unknown	humans	none	none	none	none	acute	symptomatic care	synthetic drug(s)	WASH or safe food preparation	NA	1 week	7	a few days to a month; often symptoms last 3 weeks or more	21	NA	NA	NA	NA	once shed, immature oocysts require 7-15 day to sporulate and become infective, and can survive for up to 2 months	60	NA	NA	NA	NA	NA	NA	NA	NA	NA	NA	NA	NA	NA	NA
Diarrheal diseases	Diarrheal diseases	A08.0	Rotaviral enteritis	Rotavirus A	NA	NA	>100 million	100000000	global	virus	fecal-oral contact (foodborne, waterborne)	F-O	FB/WB	H-E-H	primarily acquired from humans but ubiquitous across mammals (dogs, cats, livestock, wild ungulates, non-human primates, wild carnivores, marsupials, bats, rodents, lagomorphs, giant panda, marine mammals), poultry, wild birds	mixed	none	wild and domestic mammals, poultry, wild birds	none	none	acute	symptomatic care	NA	vaccination or pre-exposure prophylaxis	WASH or safe food preparation	1-3 days, average 48 hours	2	5 days (3 days for severe infection); shedding peaks during diarrhoeal stage, typically first 2-5 days of illness	6	NA	NA	NA	NA	For rotavirus in general, can live in surfaces for several days, maximum of 60 days	30	NA	NA	NA	NA	NA	NA	NA	NA	NA	NA	NA	NA	NA	NA
Diarrheal diseases	Diarrheal diseases	A08.0	Rotaviral enteritis	Rotavirus B	NA	NA	>1 million	1000000	global	virus	fecal-oral contact (foodborne, waterborne)	F-O	FB/WB	H-E-H	primarily acquired from humans but also found in livestock, dogs, rodents	mixed	none	livestock, dogs, rodents	none	none	acute	symptomatic care	NA	WASH or safe food preparation		1-3 days	2	For rotavirus in general: incubation period is about 2 days, symptoms can last between 3 to 8 days (CDC 2018)	6	NA	NA	NA	NA	For rotavirus in general, can live in surfaces for several days, maximum of 60 days	30	NA	NA	NA	NA	NA	NA	NA	NA	NA	NA	NA	NA	NA	NA
Diarrheal diseases	Diarrheal diseases	A08.0	Rotaviral enteritis	Rotavirus C	NA	NA	unknown	unknown	global	virus	fecal-oral contact (foodborne, waterborne)	F-O	FB/WB	H-E-H	primarily acquired from humans but also found in swine, livestock, dogs, ferrets	mixed	none	swine, livestock, dogs, ferrets	none	none	acute	symptomatic care	NA	WASH or safe food preparation		1-3 days	2	For rotavirus in general: incubation period is about 2 days, symptoms can last between 3 to 8 days (CDC 2018)	6	NA	NA	NA	NA	For rotavirus in general, can live in surfaces for several days (CDC 2018)	30	NA	NA	NA	NA	NA	NA	NA	NA	NA	NA	NA	NA	NA	NA
Diarrheal diseases	Diarrheal diseases	A08.0	Rotaviral enteritis	Rotavirus D	NA	NA	0-100	1	global	virus	foodborne, waterborne from animals	FB/WB	NA	E-H	poultry (chickens and turkeys)	livestock	poultry	NA	none	none	unknown	symptomatic care	NA	WASH or safe food preparation		1-3 days	2	For rotavirus in general: incubation period is about 2 days, symptoms can last between 3 to 8 days (CDC 2018)	6	NA	NA	NA	NA	For rotavirus in general, can live in surfaces for several days, maximum of 60 days	30	NA	NA	NA	NA	NA	NA	NA	NA	NA	NA	NA	NA	NA	NA
Diarrheal diseases	Diarrheal diseases	A08.0	Rotaviral enteritis	Rotavirus E	NA	NA	0-100	1	sporadic	virus	foodborne, waterborne from animals	FB/WB	NA	E-H	swine	livestock	Swine	NA	none	none	unknown	symptomatic care	NA	WASH or safe food preparation		1-3 days	2	Unknown. For rotavirus in general: incubation period is about 2 days, symptoms can last between 3 to 8 days (CDC 2018)	6	NA	NA	NA	NA	For rotavirus in general, can live in surfaces for several days, maximum of 60 days	30	NA	NA	NA	NA	NA	NA	NA	NA	NA	NA	NA	NA	NA	NA
Diarrheal diseases	Diarrheal diseases	A08.0	Rotaviral enteritis	Rotavirus F	NA	NA	0-100	1	global	virus	foodborne, waterborne from animals	FB/WB	NA	E-H	poultry (chickens)	livestock	poultry	NA	none	none	unknown	symptomatic care	NA	WASH or safe food preparation		1-3 days	2	Unknown. For rotavirus in general: incubation period is about 2 days, symptoms can last between 3 to 8 days (CDC 2018)	6	NA	NA	NA	NA	For rotavirus in general, can live in surfaces for several days, maximum of 60 days	30	NA	NA	NA	NA	NA	NA	NA	NA	NA	NA	NA	NA	NA	NA
Diarrheal diseases	Diarrheal diseases	A08.0	Rotaviral enteritis	Rotavirus G	NA	NA	0-100	1	global	virus	foodborne, waterborne from animals	FB/WB	NA	E-H	poultry (chickens)	livestock	poultry	NA	none	none	unknown	symptomatic care	NA	WASH or safe food preparation		1-3 days	2	Unknown. For rotavirus in general: incubation period is about 2 days, symptoms can last between 3 to 8 days (CDC 2018)	6	NA	NA	NA	NA	For rotavirus in general, can live in surfaces for several days, maximum of 60 days	30	NA	NA	NA	NA	NA	NA	NA	NA	NA	NA	NA	NA	NA	NA
Diarrheal diseases	Diarrheal diseases	A08.0	Rotaviral enteritis	Rotavirus H	NA	NA	0-100	1	global	virus	foodborne, waterborne from animals	FB/WB	NA	E-H	Swine	livestock	swine	poultry	none	none	unknown	symptomatic care	NA	WASH or safe food preparation		1-3 days	2	Unknown. For rotavirus in general: incubation period is about 2 days, symptoms can last between 3 to 8 days (CDC 2018)	6	NA	NA	NA	NA	For rotavirus in general, can live in surfaces for several days, maximum of 60 days	30	NA	NA	NA	NA	NA	NA	NA	NA	NA	NA	NA	NA	NA	NA
Diarrheal diseases	Diarrheal diseases	A08.0	Rotaviral enteritis	Rotavirus I	NA	NA	0-100	1	sporadic	virus	foodborne, waterborne from animals	FB/WB	NA	E-H	dogs	companion animals	dogs	poultry	none	none	unknown	symptomatic care	NA	WASH or safe food preparation		1-3 days	2	Unknown. For rotavirus in general: incubation period is about 2 days, symptoms can last between 3 to 8 days (CDC 2018)	6	NA	NA	NA	NA	For rotavirus in general, can live in surfaces for several days, maximum of 60 days	30	NA	NA	NA	NA	NA	NA	NA	NA	NA	NA	NA	NA	NA	NA
Diarrheal diseases	Diarrheal diseases	A08.2	Adenoviral enteritis	Human adenovirus A	NA	NA	>100 million	100000000	global	virus	transmitted in droplets of respiratory or ocular secretions	H-H	NA	H-H	non-human primates	humans	none	none	none	none	acute	symptomatic care	NA	WASH or safe food preparation		General AdV EKC 2-14 day incubation	8	General AdV EKC remains infectious for 7-21 days	14	NA	NA	NA	NA	stable for 1 week in hot temperatures (36C), several weeks at room temperature, and several months at cold temperature; in the environment, 7 days to 3 months on dry surfaces and several days in water	30	NA	NA	NA	NA	NA	NA	NA	NA	NA	NA	NA	NA	NA	NA
Diarrheal diseases	Diarrheal diseases	A08.2	Adenoviral enteritis	Human adenovirus B	NA	NA	>100 million	100000000	global	virus	transmitted in droplets of respiratory or ocular secretions	H-H	NA	H-H	non-human primates	humans	none	none	none	none	acute	symptomatic care	NA	WASH or safe food preparation		General AdV EKC 2-14 day incubation	8	General AdV EKC remains infectious for 7-21 days	14	NA	NA	NA	NA	stable for 1 week in hot temperatures (36C), several weeks at room temperature, and several months at cold temperature; in the environment, 7 days to 3 months on dry surfaces and several days in water	30	NA	NA	NA	NA	NA	NA	NA	NA	NA	NA	NA	NA	NA	NA
Diarrheal diseases	Diarrheal diseases	A08.2	Adenoviral enteritis	Human adenovirus C	NA	NA	>100 million	100000000	global	virus	transmitted in droplets of respiratory or ocular secretions	H-H	NA	H-H	non-human primates	humans	none	none	none	none	acute	symptomatic care	NA	WASH or safe food preparation		General AdV EKC 2-14 day incubation	8	General AdV EKC remains infectious for 7-21 days	14	NA	NA	NA	NA	stable for 1 week in hot temperatures (36C), several weeks at room temperature, and several months at cold temperature; in the environment, 7 days to 3 months on dry surfaces and several days in water	30	NA	NA	NA	NA	NA	NA	NA	NA	NA	NA	NA	NA	NA	NA
Diarrheal diseases	Diarrheal diseases	A08.2	Adenoviral enteritis	Human adenovirus D	NA	NA	>100 million	100000000	global	virus	transmitted in droplets of respiratory or ocular secretions	H-H	NA	H-H	non-human primates	humans	none	none	none	none	acute	symptomatic care	NA	WASH or safe food preparation		General AdV EKC 2-14 day incubation	8	General AdV EKC remains infectious for 7-21 days	14	NA	NA	NA	NA	stable for 1 week in hot temperatures (36C), several weeks at room temperature, and several months at cold temperature; in the environment, 7 days to 3 months on dry surfaces and several days in water	30	NA	NA	NA	NA	NA	NA	NA	NA	NA	NA	NA	NA	NA	NA
Diarrheal diseases	Diarrheal diseases	A08.2	Adenoviral enteritis	Human adenovirus E	NA	NA	>100 million	100000000	global	virus	transmitted in droplets of respiratory or ocular secretions	H-H	NA	H-H	non-human primates	humans	none	none	none	none	acute	symptomatic care	NA	WASH or safe food preparation		General AdV EKC 2-14 day incubation	8	General AdV EKC remains infectious for 7-21 days	14	NA	NA	NA	NA	stable for 1 week in hot temperatures (36C), several weeks at room temperature, and several months at cold temperature; in the environment, 7 days to 3 months on dry surfaces and several days in water	30	NA	NA	NA	NA	NA	NA	NA	NA	NA	NA	NA	NA	NA	NA
Diarrheal diseases	Diarrheal diseases	A08.2	Adenoviral enteritis	Human adenovirus F	NA	NA	>100 million	100000000	global	virus	transmitted in droplets of respiratory or ocular secretions	H-H	NA	H-H	non-human primates	humans	none	none	none	none	acute	symptomatic care	NA	WASH or safe food preparation		General AdV EKC 2-14 day incubation	8	General AdV EKC remains infectious for 7-21 days	14	NA	NA	NA	NA	stable for 1 week in hot temperatures (36C), several weeks at room temperature, and several months at cold temperature; in the environment, 7 days to 3 months on dry surfaces and several days in water	30	NA	NA	NA	NA	NA	NA	NA	NA	NA	NA	NA	NA	NA	NA
Diarrheal diseases	Diarrheal diseases	A08.2	Adenoviral enteritis	Human adenovirus G	NA	NA	>100 million	100000000	global	virus	transmitted in droplets of respiratory or ocular secretions	H-H	NA	H-H	non-human primates	humans	none	none	none	none	acute	symptomatic care	NA	WASH or safe food preparation		General AdV EKC 2-14 day incubation	8	General AdV EKC remains infectious for 7-21 days	14	NA	NA	NA	NA	stable for 1 week in hot temperatures (36C), several weeks at room temperature, and several months at cold temperature; in the environment, 7 days to 3 months on dry surfaces and several days in water	30	NA	NA	NA	NA	NA	NA	NA	NA	NA	NA	NA	NA	NA	NA
Diarrheal diseases	Diarrheal diseases	A08.1	Gastroenteropathy	Norovirus	NA	NA	>100 million	100000000	global	prion	fecal-oral contact (foodborne, waterborne)	F-O	FB/WB	H-E-H	dogs, cats, non-human primates, livestock, rodents, wild birds	humans	none	none	none	none	acute	symptomatic care	NA	WASH or safe food preparation		12 to 48 hours	1	24-72 hours	2	NA	NA	NA	NA	weeks on hard and soft sources, and months in water	60	NA	NA	NA	NA	NA	NA	NA	NA	NA	NA	NA	NA	NA	NA
Childhood-cluster diseases	a. Whooping cough	A37.0	Whooping cough	Bordetella pertussis	9839	11535	100001-1000000	100000	global	bacterium	airborne	H-H	NA	H-H	none	humans	none	none	none	none	acute	synthetic drug(s)	NA	vaccination or pre-exposure prophylaxis	post-exposure prophylaxis	7-10 days, range 4-21 days	8.5	Most contagious in stages 1 & 2; stage 1 lasts 1 to 2 weeks, stage 2 lasts 1-6 weeks but can extend to 10 weeks, stage 3 lasts 2-3 weeks (CDC 2017)	35	NA	NA	NA	NA	2-6 days	4	NA	NA	NA	NA	NA	NA	NA	NA	NA	NA	NA	NA	NA	NA
Childhood-cluster diseases	a. Whooping cough	A37.1	Whooping cough	Bordetella parapertussis	NA	NA	100001-1000000	100000	global	bacterium	airborne	H-H	NA	H-H	sheep	humans	none	none	none	none	acute	synthetic drug(s)	NA	WASH or safe food preparation	vaccination or pre-exposure prophylaxis	7-10 days, range 5-21 days	8.5	infectious for 3 weeks without treatment	21	NA	NA	NA	NA	assumed within range of B. pertussis	4	NA	NA	NA	NA	NA	NA	NA	NA	NA	NA	NA	NA	NA	NA
Childhood-cluster diseases	b. Diphtheria	A36	Diptheria	Corynebacterium diphtheriae	420	784	1001-10000	1000	global	bacterium	respiratory droplets, secretions, or direct contact	H-H	NA	H-H	livestock (Cattle, horses), dogs, cats	humans	none	none	none	none	acute	synthetic drug(s)	NA	vaccination or pre-exposure prophylaxis	NA	2-4 days	3	infectious for 2-4 weeks without treatment; chronic, asymptomatic carriers can retain organisms for 6 or more months (CDC 2015)	21	NA	NA	NA	NA	7 days to 6 months on dry surfaces	90	NA	NA	NA	NA	NA	NA	NA	NA	NA	NA	NA	NA	NA	NA
Childhood-cluster diseases	c. Measles	B05	Measles	Measles virus	14528	47676	100001-1000000	100000	global	virus	respiratory droplets or airborne	H-H	NA	H-H	non-human primates	humans	none	none	none	none	acute	symptomatic care	NA	vaccination or pre-exposure prophylaxis	NA	8-12 days	10	infectious until 2-4 days after rash appears; communicability is highest before rash appears on day 4	7	NA	NA	NA	NA	up to 2 hours; infective for 1 hour	0.05	NA	NA	NA	NA	NA	NA	NA	NA	NA	NA	NA	NA	NA	NA
Childhood-cluster diseases	d. Tetanus	A33-A35	Tetanus	Clostridium tetani	3474	17817	100001-1000000	100000	global	bacterium	direct contact with environmental reservoir	S	NA	E-H	ubiquitous across vertebrates (mammals, birds, fish, amphibians, reptiles)	NA	none	none	none	none	acute	symptomatic care	NA	vaccination or pre-exposure prophylaxis	NA	typically 3-21 days, but up to 3 weeks; incubation period varies depending on age of infected, location of infection site, and amount of bound toxin	12	14-24 days after disease onset; incubation period and disease duration varies depending on age of infected, location of infection site, and amount of bound toxin	19	NA	NA	NA	NA	indefinite	10800	NA	NA	NA	NA	NA	NA	NA	NA	NA	NA	NA	NA	NA	NA
Meningitis	Meningitis	A39	Meningococcal meningitis	Neisseria meningitidis	16314	35135	100001-1000000	100000	global	bacterium	respiratory droplets	H-H	NA	H-H	none	humans	none	none	none	none	acute	synthetic drug(s)	NA	vaccination or pre-exposure prophylaxis	NA	2-10 days, average 2-4 days	3	highly contagious as long as infection persists; transient meningococcemia lasts a few days to weeks; death from meningococcemia can happen within 24 hours; chronic (rare) infection has also been seen	10	NA	NA	NA	NA	fragile outside of host, but has been observed to survive hours to days on inanimate objects at room temperature	0.05	NA	NA	NA	NA	NA	NA	NA	NA	NA	NA	NA	NA	NA	NA
Meningitis	Meningitis	G00.1, G00.2	Streptococcal meningitis, Streptococcal laryngitis	Streptococcus pneumoniae	NA	NA	>10 million	10000000	global	bacterium	respiratory droplets	H-H	NA	H-H	rodents, horses	humans	none	none	none	none	acute	synthetic drug(s)	NA	vaccination or pre-exposure prophylaxis	WASH or safe food preparation	1-3 days	2	infectious period largely unknown, but transmission as long as the organism appears in respiratory secretions; without treatment, may be infectious 2-3 weeks	17.5	NA	NA	NA	NA	20 days in dust, 1-11 days on glass	10	NA	NA	NA	NA	NA	NA	NA	NA	NA	NA	NA	NA	NA	NA
Meningitis	Meningitis	G00.1, G00.2	Scarlet fever, erysipelas, gas gangrene, toxic shock, other sepsis	Streptococcus pyogenes	NA	NA	>100 million	100000000	global	bacterium	respiratory droplets	H-H	NA	H-H	none	humans	none	none	none	none	acute	synthetic drug(s)	NA	WASH or safe food preparation	NA	1-3 days	2	infectious period largely unknown, but transmission as long as the organism appears in respiratory secretions; without treatment, may be infectious 2-3 weeks	17.5	NA	NA	NA	NA	3 days to 6.5 months; in dairy for 2-18 days	10	NA	NA	NA	NA	NA	NA	NA	NA	NA	NA	NA	NA	NA	NA
Meningitis	Meningitis	G00.1, G00.2	Streptococcal meningitis	Streptococcus agalactiae	NA	NA	>1 billion	1000000000	global	bacterium	respiratory droplets	H-H	NA	H-H	livestock, dogs, cats, rodents, lagomorphs, aquatic mammals, fish, reptiles, amphibians	humans	none	Livestock, dogs, cats, rodents, lagomorphs, aquatic mammals, fish, reptiles, amphibians	none	none	usually asymptomatic	synthetic drug(s)	NA	WASH or safe food preparation	NA	assumed within range of other Streptococcus species	2	very commonly comes and goes or is persistent in gastrointestinal tract; pregnant women can pass it on to their babies during birth	17.5	assume same as human incubation period	2	mastitis in cattle udders can be lifelong	3650	clinical specimens viable up to 4 days at room (20 to 25C) or refrigeration temperature; survive poorly at low pH	4	NA	NA	NA	NA	NA	NA	NA	NA	NA	NA	NA	NA	NA	NA
Meningitis	Meningitis	G00.3	Toxic shock, other sepsis	Staphylococcus aureus	NA	NA	>1 billion	1000000000	global	bacterium	healthy individuals with comensal infections	H-H	NF/O	H-H	ubiquitous across mammals (livestock, dogs, cats, rodents, lagomorphs, hedgehogs, beavers, wild carnivores, marsupials, bats, wild boar, wild ungulates, elephants, tapir, camels, non-human primates, marine mammals) poultry, wild birds, reptiles, fish	humans	none	wild and domestic mammals, poultry, wild birds, reptiles	none	none	usually asymptomatic	synthetic drug(s)	NA	WASH or safe food preparation	NA	30 minutes to 8 hours	0.1	indefinite, as it can be pathogenic and commensal; very commonly found on skin and in nose; ingested toxins can cause food poisoning after 30 min-6 hour lasting up to a day (self-limiting)	1	assume same as human incubation period	0.1	mastitis in dairy cattle can be lifelone	3650	survives on carcasses and organs 42 days; inanimate surfaces 1 day to several months; skin minutes to weeks	1	NA	NA	NA	NA	NA	NA	NA	NA	NA	NA	NA	NA	NA	NA
Meningitis	Meningitis	G00.0	Brazilian purpuric fever	Haemophilus influenzae	NA	NA	>1 million	1000000	global	bacterium	respiratory droplets	H-H	NA	H-H	none	humans	none	none	none	none	acute	synthetic drug(s)	NA	vaccination or pre-exposure prophylaxis	NA	2-4 days, and typcially within 7 days	3	usually lives in nose and throat and causes no harm, but sometimes moves to other parts of the body and causes infection; carriers may be infectious for prolonged period without symptoms; sinusitis typically lasts longer than 10-14 days	12	NA	NA	NA	NA	spreads via respiratory droplets; can survive 18 hours in mucus and 12 hours on plastic, but generally very sensitive	0.5	NA	NA	NA	NA	NA	NA	NA	NA	NA	NA	NA	NA	NA	NA
Encephalitis	Encephalitis	A83.0	Japanese encephalitis	Japanese encephalitis virus	4174	7526	10001-100000	10000	regional	virus	vectorborne	VB	NA	E-H	poultry, wild birds, livestock (primarily pigs), reptiles, amphibians, marine mammals, dogs, cats, rodents, wild carnivores, raccoons, wild boars, non-human primates, bats, wild ungulates	mixed	Wild birds	swine	none	Mosquito	acute	no specific treatment or fatal	NA	vaccination or pre-exposure prophylaxis	NA	5-15 days	10	incidental/dead-end hosts	NA	unknown in birds, but experiments on viraemia of Murray Valley, Kinjun, and Japanese encephalitis showed viraemia lasting 3-5 days, 1-2 days after inoculation in multiple heron species; pigs (primary amplifying host): 3-10 days; horses (typically dead-end host): 4-14 days	1.5	unknown in birds, but experiments on viraemia of Murray Valley, Kinjun, and Japanese encephalitis showed viremia lasting 3-5 days, 1-2 days after inoculation in multiple heron species; pigs: 10 day incubation period; remain infectious for 4 days	4	does not survive well outside host, and how it persists over winter is still uncertain	NA	NA	NA	5-15 days	10	Adult lifespan variable based on temperature and other abiotic factors, but lasts about 2 weeks; if the mosquito survives past the extrinsic incubation period, it is infective for the remainder of its life	4	NA	NA	NA	NA	NA	NA	NA	NA
Encephalitis	Encephalitis	A83.1	Western equine encephalitis	Western equine encephalitis virus	NA	NA	0-100	1	localized	virus	vectorborne	VB	NA	E-H	wild birds, poultry, reptiles, livestock (primarily horses), rodents, lagomorphs, bats, reptiles	mixed	Wild birds	poultry	none	Mosquito	acute	no specific treatment or fatal	NA	vector control	NA	2-10 days	6	incidental/dead-end hosts	NA	experimental evidence suggested that WEE viremias typically peaked on 1 day after infection, began to decrease on day 2, and were undetectable by days 3	1	experimental evidence suggested that WEE viremias typically peaked on 1 day after infection, began to decrease on day 2, and were undetectable by days 3‚Äì5	4	NA	NA	NA	NA	experimental evidence suggests that the virus is detectable in salivary glands 2-3 days after infection for EEEV	2.5	Culex tarsalis remains infected for life, and adult life cycle highly variable, several days to several months with eggs able to overwinter; here conservatively assumed 2 weeks	14	NA	NA	NA	NA	NA	NA	NA	NA
Encephalitis	Encephalitis	A83.2	Eastern equine encephalitis virus	Eastern equine encephalitis virus	NA	NA	0-100	1	localized	virus	vectorborne	VB	NA	E-H	wild birds, poultry, reptiles, livestock (primarily horses), dogs, cats, wild ungulates	mixed	Wild birds	poultry	none	Mosquito	acute	no specific treatment or fatal	NA	vector control	NA	4-10 days	7	incidental/dead-end hosts	NA	assume within range of other encephalitis viruses	2.17	assume within range of other flaviviruses	3.25	NA	NA	NA	NA	experimental evidence suggests that the virus is detectable in salivary glands 2-3 days after infection for EEEV	2.5	Culiseta melanura can overwinter as larva and vertical transmission is possible (this may support viral maintenance); assume adult lifespan is within range of WEEV	14	NA	NA	NA	NA	NA	NA	NA	NA
Encephalitis	Encephalitis	A83.3	St Louis encephalitis	St Louis encephalitis virus	NA	NA	0-100	1	localized	virus	vectorborne	VB	NA	E-H	wild birds, poultry, armadillos, horses, marine mammals (killer whales), bats, non-human primates, rodents, marsupials,	mixed	Wild birds, poultry	poultry	none	Mosquito	usually asymptomatic	no specific treatment or fatal	NA	vector control	NA	4-21 days	12.5	incidental/dead-end hosts	NA	viremia response in birds detected 1-5 days after infection; in another experiment, SLE viremias typically were absent until day 2, peaked on day 2 or 3, and then subsided by day 4 or 5	3	viremia response in birds detected 1-5 days after infection; in another experiment, SLE viremias typically were absent until day 2, peaked on day 2 or 3, and then subsided by day 4 or 5	2.5	NA	NA	NA	NA	experimental methods using 13 day incubation period for Culex pipiens resulted in 100% transmission success; assume withing range of JEV	10	mosquitos infected for life; Culex pipiens life span variable according to temperature; assume 2 weeks	4	NA	NA	NA	NA	NA	NA	NA	NA
Encephalitis	Encephalitis	A83.4	Australian encephalitis	Murray Valley virus	NA	NA	0-100	1	localized	virus	vectorborne	VB	NA	E-H	wild birds, poultry, livestock, domestic and wild canids, marsupials	mixed	Wild birds	poultry, livestock (excluding horses whoare a dead-end host), canids (domestic and wild), marsupials	none	Mosquito	acute	no specific treatment or fatal	NA	vector control	NA	7-12 days, with a range of 5-28 days	9.5	incidental/dead-end hosts	NA	experiments on viraemia of Murray Valley, Kinjun, and Japanese encephalitis showed viraemia lasting 3-5 days, 1-2 days after inoculation in multiple heron species	1.5	experiments on viremia of Murray Valley, Kinjun, and Japanese encephalitis showed viraemia lasting 3-5 days, 1-2 days after inoculation in multiple heron species;	4	NA	NA	NA	NA	variable at different temperatures; 4-15 days	9.5	4-12 days gonotrophic (feeding) stage; 0 to maximum of 8 days between incubation and death	4	NA	NA	NA	NA	NA	NA	NA	NA
Encephalitis	Encephalitis	A83.4	Australian encephalitis	Kunjin virus	NA	NA	0-100	1	localized	virus	vectorborne	VB	NA	E-H	wild birds, horses, lagomorphs	mixed	wild birds, poultry	NA	none	Mosquito	acute	no specific treatment or fatal	NA	vector control	NA	2-14 days	8	incidental/dead-end hosts	NA	experiments on viraemia of Murray Valley, Kinjun, and Japanese encephalitis showed viraemia lasting 3-5 days, 1-2 days after inoculation in multiple heron species	1.5	experiments on viremia of Murray Valley, Kinjun, and Japanese encephalitis showed viraemia lasting 3-5 days, 1-2 days after inoculation in multiple heron species;	4	NA	NA	NA	NA	assumed within range of closely associated Murray Virus	9.5	assumed within range of closely associated Murray Virus	10	NA	NA	NA	NA	NA	NA	NA	NA
Encephalitis	Encephalitis	A83.5	California encephalitis	California encephalitis virus	NA	NA	0-100	1	localized	virus	vectorborne	VB	NA	E-H	lagomorphs, rodents	wild animals	lagomorphs, rodents	NA	none	Mosquito	acute	no specific treatment or fatal	NA	vector control	NA	5-15 days	10	incidental/dead-end hosts	NA	assumed within range of closely related La Crosse virus	4.5	assume within range of other flaviviruses	3.25	NA	NA	NA	NA	experiments on LCV in Aedes triseriatus use 7 day incubation; 5-10% of mosquitos do not survive long enough to become infected	7	Aedes triseriatus (treehole mosquitoe) adult female lifespan 11-40 days; virus can overwinter in mosquito eggs infected via vertical transmission; here assume 25 day lifespan, 18 day infected period after 7 day extrinsic incubation period	18	NA	NA	NA	NA	NA	NA	NA	NA
Encephalitis	Encephalitis	A83.5	La Crosse encephalitis	La Crosse virus	NA	NA	0-100	1	localized	virus	vectorborne	VB	NA	E-H	rodents, wild canids (foxes)	wild animals	rodents, wild canids (foxes)	NA	none	Mosquito	acute	no specific treatment or fatal	NA	vector control	NA	5-15 days	10	incidental/dead-end hosts	NA	3-6 day incubation in mice	4.5	assume within range of other flaviviruses	3.25	NA	NA	NA	NA	experiments on LCV in Aedes triseriatus use 7 day incubation; 5-10% of mosquitos do not survive long enough to become infected	7	Aedes triseriatus (treehole mosquitoe) adult female lifespan 11-40 days; virus can overwinter in mosquito eggs infected via vertical transmission; here assume 25 day lifespan, 18 day infected period after 7 day extrinsic incubation period	18	NA	NA	NA	NA	NA	NA	NA	NA
Encephalitis	Encephalitis	A83.6	Rocio virus encephalitis	Rocio virus	NA	NA	0-100	1	localized	virus	vectorborne	VB	NA	E-H	wild birds, rodents, livestock	wild animals	wild birds	rodents, livestock	none	Mosquito	acute	no specific treatment or fatal	NA	vector control	NA	7-15 days	11	incidental/dead-end hosts	NA	assume within range of other flaviviruses	1.5	assume within range of other flaviviruses	3.25	NA	NA	NA	NA	assumed within range of other flaviviruses	7.25	assumed within range of other flaviviruses	10.75	NA	NA	NA	NA	NA	NA	NA	NA
Encephalitis	Encephalitis	A84.1	Central European tickborne encephalitis	Central European encephalitis virus	NA	NA	10001-100000	10000	regional	virus	vectorborne	VB	NA	E-H	rodents, wild ungulates, wild birds, livestock	wild animals	Rodents	wild ungulates, wild birds, livestock	none	Tick	acute	no specific treatment or fatal	NA	vaccination or pre-exposure prophylaxis	vector control	7-14 days for flaviviruses	11.5	incidental/dead-end hosts	NA	unknown; assume within range of other tickorne viruses	12	unknown; assume within range of other tickorne viruses	4	NA	NA	NA	NA	variable according to tick questing and feeding behavior, assumed within range of other flaviviruses	7.25	assumed within range of other tickborne encephalitis diseases	365	NA	NA	NA	NA	NA	NA	NA	NA
Encephalitis	Encephalitis	A84.0	Far Eastern Tickborne encephalitis	Far eastern tickborne encephalitis virus	NA	NA	10001-100000	10000	regional	virus	vectorborne	VB	NA	E-H	rodents, wild ungulates, wild birds, livestock	wild animals	Rodents	wild ungulates, wild birds, livestock	none	Tick	variable	no specific treatment or fatal	NA	vaccination or pre-exposure prophylaxis	NA	7-14 days for flaviviruses	11.5	incidental/dead-end hosts	NA	unknown; assume within range of other tickorne viruses	12	unknown; assume within range of other tickorne viruses	4	NA	NA	NA	NA	variable according to tick questing and feeding behavior, assumed within range of other flaviviruses	7.25	unknown, adult tick lifespan 11 months	330	NA	NA	NA	NA	NA	NA	NA	NA
Encephalitis	Encephalitis	A84.8	Louping ill	Louping ill virus	NA	NA	0-100	1	localized	virus	vectorborne	VB	NA	E-H	livestock (primarily sheep), wild birds (red grouse), dogs, wild ungulates, rodents, lagomorphs	livestock	Sheep	other livestock, wild birds (red grouse), dogs, wild ungulates, rodents, lagomorphs	none	Tick	acute	no specific treatment or fatal	NA	Reservoir Tx	NA	2-8 days; 7-14 days for flaviviruses in general	5	incidental/dead-end hosts	NA	6-18 days in sheep	12	5-10% mortality, and death occurs within a few days	4	NA	NA	NA	NA	variable according to tick questing and feeding behavior, assumed within range of other flaviviruses	7.25	ticks become infected as larvae or nymphs, and maintian infection until next stage (nymph or adult) when disease is transmitted; here, assume 1 year lifespan of infected nymph or adult	365	NA	NA	NA	NA	NA	NA	NA	NA
Encephalitis	Encephalitis	A84.8	Powassan virus disease	Powassan virus	NA	NA	0-100	1	sporadic	virus	vectorborne	VB	NA	E-H	rodents, lagomorphs, marsupials (opossum), wild carnivores, wild ungulates, raccoons, wild birds, dogs, cats	wild animals	rodents, lagomorphs, marsupials (opossum), wild carnivores, wild ungulates, raccoons, wild birds, dogs, cats	NA	none	Tick	acute	no specific treatment or fatal	NA	vector control	NA	7-14 days for flaviviruses	11.5	incidental/dead-end hosts	NA	unknown; assume within range of other tickorne viruses	12	unknown; assume within range of other tickorne viruses	4	NA	NA	NA	NA	variable according to tick questing and feeding behavior, assumed within range of other flaviviruses	7.25	ticks become infected as larvae or nymphs, and maintian infection until next stage (nymph or adult) when disease is transmitted; here, assume 1 year lifespan of infected nymph or adult	365	NA	NA	NA	NA	NA	NA	NA	NA
Hepatitis	a. Acute hepatitis A	B15	Hepatitis A	Hepatitis A virus	2102	4706	>1 million	1000000	global	virus	fecal-oral (direct contact or foodborne/waterborne)	F-O	FB/WB	H-E-H	none	humans	none	none	none	none	acute	symptomatic care	NA	vaccination or pre-exposure prophylaxis	post-exposure prophylaxis	15-50 days, average 28 days	28	most children do not show symptoms; lasts under 2 months in adults, but as long as 6 months	60	NA	NA	NA	NA	months	60	NA	NA	NA	NA	NA	NA	NA	NA	NA	NA	NA	NA	NA	NA
Hepatitis	b. Acute hepatitis B	B16-B19 (minus B17.1, B17.2, B18.2, B18.8)	Hepatitis B	Hepatitis B virus	1633	2351	>100 million	100000000	global	virus	direct H-H contact (sexual intercourse, other contact with body fluids of infected individual)	H-H	NA	H-H	none	humans	none	none	none	none	chronic	symptomatic care	NA	vaccination or pre-exposure prophylaxis	post-exposure prophylaxis	60-150 days, average 90 days	90	variable, ranging from mild illness lasting a few weeks to lifelong chronic disease; chronic infections common in infants and children, rare in adults; acute disease typically occurs within 6 months of infection	180	NA	NA	NA	NA	at least 7 days	14	NA	NA	NA	NA	NA	NA	NA	NA	NA	NA	NA	NA	NA	NA
Hepatitis	c. Acute hepatitis C	B17.1, B18.2	Hepatitis C	Hepatitis C virus	655	775	>10 million	10000000	global	virus	direct H-H contact (sexual intercourse, other contact with body fluids of infected individual)	H-H	NA	H-H	none	humans	none	none	none	none	chronic	synthetic drug(s)	NA	behavior/lifestyle change	NA	14-182 days, average range 14-84 days	49	variable, ranging from mild illness lasting a few weeks to lifelong chronic disease; acute disease typically occurs within 6 months of infection, but 75-85% of people develop chronic infection that can be lifelong	10800	NA	NA	NA	NA	up to 3 weeks	14	NA	NA	NA	NA	NA	NA	NA	NA	NA	NA	NA	NA	NA	NA
Hepatitis	d. Acute hepatitis E	B17.2, B18.8	Hepatitis E	Hepatitis E virus	123	167	>10 million	10000000	global	virus	fecal-oral contact (waterborne)	F-O	FB/WB	H-E-H	swine, poultry, wild ungulates, lagomorphs, camels	humans	none	swine, poultry, wild ungulates, lagomorphs, camels	none	none	acute	symptomatic care	NA	WASH or safe food preparation	NA	14-70 days, average 21-28 days	24.5	a few days before to 3-4 weeks after onset of disease	28	NA	NA	NA	NA	unknown; because it spreads via fecal-oral route, it may be similar to HAV and able to survive in water and sewage for long periods	60	NA	NA	NA	NA	NA	NA	NA	NA	NA	NA	NA	NA	NA	NA
Parasitic and vector diseases	a. Malaria	B50	Malaria	Plasmodium falciparum	33398	62194	>100 million	100000000	global	protozoa	vectorborne	VB	NA	H-E-H	none	humans	none	none	none	Mosquito	acute	synthetic drug(s)	NA	integrated human and environment control	vector control	9-14 days	11.5	cycles last 2 days; typically infection clears within 1-2 years; 13 years maximum recorded duration	365	NA	NA	NA	NA	NA	NA	NA	NA	Parasite develops into infective sporozoites in mosquito saliva within 10-18 days	10	mosquito remains infective for duration of adult lifespan; only a small proportion of female mosquitos live long enough (more than 10 days) to transmit malaria; here assume incubation 10 days, and then a few days of life to transmit disease because most females do not live longer than 2 weeks in nature	4	NA	NA	NA	NA	NA	NA	NA	NA
Parasitic and vector diseases	a. Malaria	B51	Malaria	Plasmodium vivax	NA	NA	>10 million	10000000	global	protozoa	vectorborne	VB	NA	H-E-H	none	humans	none	none	none	Mosquito	acute	synthetic drug(s)	NA	integrated human and environment control	vector control	12-17 days	14.5	cycles last 2 days; relapsing malaria: liver stages can be dormant months to years before reactivation and resumption of transmission	180	NA	NA	NA	NA	NA	NA	NA	NA	Parasite develops into infective sporozoites in mosquito saliva within 10-18 days	10	mosquito remains infective for duration of adult lifespan; only a small proportion of female mosquitos live long enough (more than 10 days) to transmit malaria; here assume incubation 10 days, and then a few days of life to transmit disease because most females do not live longer than 2 weeks in nature	4	NA	NA	NA	NA	NA	NA	NA	NA
Parasitic and vector diseases	a. Malaria	B52	Malaria	Plasmodium malariae	NA	NA	>10 million	10000000	global	protozoa	vectorborne	VB	NA	H-E-H	non-human primates	humans	none	non-human primates	none	Mosquito	acute	synthetic drug(s)	NA	integrated human and environment control	vector control	18-40 days	29	cycles last 3 days; can persist asymptomatically for decades	3650	assume same as human incubation period	37.5	unknown; assume within range of human Plasmodium spp.	3650	NA	NA	NA	NA	Parasite develops into infective sporozoites in mosquito saliva within 10-18 days	10	mosquito remains infective for duration of adult lifespan; only a small proportion of female mosquitos live long enough (more than 10 days) to transmit malaria; here assume incubation 10 days, and then a few days of life to transmit disease because most females do not live longer than 2 weeks in nature	4	NA	NA	NA	NA	NA	NA	NA	NA
Parasitic and vector diseases	a. Malaria	B53.0	Malaria	Plasmodium ovale	NA	NA	>1 million	1000000	regional	protozoa	vectorborne	VB	NA	H-E-H	none	humans	none	none	none	Mosquito	acute	synthetic drug(s)	NA	integrated human and environment control	vector control	12-20 days	16	cycles last 2 days; relapsing malaria: relapses from latent parasites in the liver have been observed from 17-255 days post-infection	136	NA	NA	NA	NA	NA	NA	NA	NA	Parasite develops into infective sporozoites in mosquito saliva within 10-18 days	10	mosquito remains infective for duration of adult lifespan; only a small proportion of female mosquitos live long enough (more than 10 days) to transmit malaria; here assume incubation 10 days, and then a few days of life to transmit disease because most females do not live longer than 2 weeks in nature	4	NA	NA	NA	NA	NA	NA	NA	NA
Parasitic and vector diseases	a. Malaria	B53.1	Malaria	Plasmodium simium	NA	NA	0-100	1	localized	protozoa	vectorborne	VB	NA	E-H	non-human primates	wild animals	non-human primates	NA	none	Mosquito	acute	synthetic drug(s)	NA	vector control	NA	assumed within range of other Plasmodium incubation periods	20.75	human role irrelevant (zoonotic infection)	NA	evidence from the 1960's showed a 38 day incubation period in an experimentally infected monkey	38	can last up to 96 days in monkeys	96	NA	NA	NA	NA	Parasite develops into infective sporozoites in mosquito saliva within 10-18 days	10	mosquito remains infective for duration of adult lifespan; only a small proportion of female mosquitos live long enough (more than 10 days) to transmit malaria; here assume incubation 10 days, and then a few days of life to transmit disease because most females do not live longer than 2 weeks in nature	4	NA	NA	NA	NA	NA	NA	NA	NA
Parasitic and vector diseases	b. African Trypanosomiasis	B56	Trypanosomiasis	Trypanosoma brucei	102	1586	10001-100000	10000	regional	protozoa	vectorborne	VB	NA	H-E-H	primarily acquired from humans but found in livestock, dogs, cats, wild ungulates, rodents, wild carnivores, non-human primates	mixed	none	livestock, dogs, cats, wild ungulates, rodents, wild carnivores, non-human primates	none	Fly	progressive (leading to acute or chronic disease slowly)	synthetic drug(s)	NA	vector control	NA	T.b. gambiense (>95% of cases) has a prolonged incubation of weeks or months; T.b. rhodesiense has an acute illness with onset after a few days or weeks	14	Unknown how long each stage lasts; T. b. gambiense: 1-3 years (or more); E african sleeping sickness (subspecies- T. b. rhodesiense): if untreated, death in a few months. W african sleeping sickness (subspecies T. b. gambiense): usually death in 3 years, but can last 6-7 years	730	variable, 4 days to 8 weeks in ruminants; virulent strains in ruminants 2 weeks or less; dogs 2 weeks	14	assume within range of human duration of infectivity	730	do not survive well outside host; a few hours in blood	0.1	NA	NA	2-4 weeks	21	varies with vector species and temperature from a few weeks to 2.5 years	365	NA	NA	NA	NA	NA	NA	NA	NA
Parasitic and vector diseases	c. Chagas disease	B57	Chagas disease	Trypanosoma cruzi	217	275	>1 million	1000000	global	protozoa	vectorborne (rarely: vertical transmission; medical transfusion; foodborne/waterborne)	VB	NA	E-H	ubiquitous across mammals (non-human primates, wild ungulates, rodents, marsupials, bats, wild carnivores, livestock, dogs, cats, armadillos, lagomorphs)	mixed	wild and domestic mammals	NA	none	KissingBug	variable	synthetic drug(s)	NA	vector control	NA	5-14 days via triatomine bite (typical); 3-30 days via foodborne outbreak; 20 days to 3 months via blood transfusion	9.5	acute stage with high parasitemia and any associated symptoms usually resolve within weeks to months without treatment; symptoms sometimes do not appear for years or decades, at onset of chronic stage (no parasites at this stage)	60	variable, dogs develop symptoms several days to several weeks after experimental infection	10	assume within range of human duration of infectivity	60	do not survive well outside host; up to 24-72 hours in some liquids at room temperature (causing foodborne transmission)	1	NA	NA	2-4 weeks	21	varies with vector species and temperature from a few weeks to 2.5 years	365	NA	NA	NA	NA	NA	NA	NA	NA
Parasitic and vector diseases	d. Schistosomiasis	B65.0	Schistosomiasis	Schistosoma haematobium	1628	2220	>100 million	100000000	regional	helminth	snail intermediate host - cercarial direct penetration	WB	NA	H-E-H	non-human primates, wild ungulates (buffalo), livestock (sheep), rodents	humans	none	none	none	Mollusc	chronic	synthetic drug(s)	NA	integrated human and environment control	vector control	8 weeks	56	paired worms live and produce eggs on average 3-5 years (though have been observed to live for decades)	1460	NA	NA	likely same as in humans (3-5 years) but non-human infection considered irrelevant	NA	about 8 hours for miracidia; infectivity starts to drop after 4-6 hours	0.33	approx. 48 hours maximum (general schistosome cercariae)	1	NA	NA	NA	NA	20-35 days at ambient temperatures for planorbid snails	27.5	snail infectious for entire lifespan once infection established; 37 days	37	NA	NA	NA	NA
Parasitic and vector diseases	d. Schistosomiasis	B65.1	Schistosomiasis	Schistosoma mansoni	NA	NA	>10 million	10000000	regional	helminth	snail intermediate host - cercarial direct penetration	WB	NA	H-E-H	primarily acquired from humans but found in non-human primates, livestock, wild ungulates (waterbuck), rodents, dogs, cats, raccoons	mixed	none	non-human primates, livestock, wild ungulates (waterbuck), rodents, dogs, cats, raccoons	none	Mollusc	chronic	synthetic drug(s)	NA	integrated human and environment control	vector control	4 weeks	28	paired worms live and produce eggs on average 3-10 years (general schistosomes)	2190	immature worm pairing occurs 4-5 weeks post-infection	31.5	generally 40-80 days of egg shedding in non-human mammal hosts	60	about 8 hours for miracidia; infectivity starts to drop after 4-6 hours; however, embryonated eggs can remain viable in feces for 6-8 days before hatching in freshwater	0.33	12-48 hours (cercariae)	1.5	NA	NA	NA	NA	20-35 days at ambient temperatures for planorbid snails; range 17-18 days at high temperatures (30-35C), to several months at cool temperatures (<15C)	27.5	39 days (snail infectious for entire lifespan); Biomphalaria do not typically live >1 year in Africa and >2 years in the Americas	39	NA	NA	NA	NA
Parasitic and vector diseases	d. Schistosomiasis	B65.2	Schistosomiasis	Schistosoma japonicum	NA	NA	>1 million	1000000	regional	helminth	snail intermediate host - cercarial direct penetration	WB	NA	H-E-H	primarily acquired from humans but found in livestock, dogs, cats, rodents, lagomorphs, wild carnivores, wild ungulates, swine, non-human primates	mixed	none	livestock, dogs, cats, rodents, wild small mammals, lagomorphs, wild carnivores, wild ungulates, swine, non-human primates	none	Mollusc	chronic	synthetic drug(s)	NA	integrated human and environment control	vector control	4 weeks	28	paired worms live and produce eggs on average 3-10 years (general schistosomes)	2190	immature worm pairing occurs 4-5 weeks post-infection	31.5	egg shedding persists about 1 year in nonhuman mammals	365	about 8 hours for miracidia; infectivity starts to drop after 4-6 hours; however, embryonated eggs can remain viable in feces for 6-8 days before hatching in freshwater	0.33	3-48 hours (cercariae)	1	NA	NA	NA	NA	2-6 week incubation; 40+ days in prosobanchs at ambient temperatures; Snail infectious entire life (172 days)	40	snail infectious entire life; Oncomelania spp. lifespan without estivation 9-16 weeks in the field	88	NA	NA	NA	NA
Parasitic and vector diseases	d. Schistosomiasis	B65.8	Schistosomiasis	Schistosoma intercalatum	NA	NA	>10 million	10000000	localized	helminth	snail intermediate host - cercarial direct penetration	WB	NA	H-E-H	rodents	humans	none	none	none	Mollusc	chronic	synthetic drug(s)	NA	integrated human and environment control	vector control	7 weeks	49	paired worms live and produce eggs on average 3-10 years (general schistosomes); here assume close to more narrow lifespan known for S. haematobium	1460	NA	NA	NA	NA	about 8 hours for miracidia; infectivity starts to drop after 4-6 hours	0.33	approx. 48 hours maximum (general schistosome cercariae)	2	NA	NA	NA	NA	20-35 days at ambient temperatures for planorbid snails	27.5	snail infectious for entire lifespan once infection established; 37 days	37	NA	NA	NA	NA
Parasitic and vector diseases	d. Schistosomiasis	B65.8	Schistosomiasis	Schistosoma mattheei	NA	NA	0-100	1	localized	helminth	snail intermediate host - cercarial direct penetration	WB	NA	E-H	livestock, wild ungulates, non-human primates	livestock	Livestock	wild ungulates, non-human primates	none	Mollusc	chronic	synthetic drug(s)	NA	vector control	NA	8 weeks	56	paired worms live and produce eggs on average 3-10 years (general schistosomes)	2190	cattle; eggs visible in feces 35 to 40 days after infection	37.5	cattle; eggs visible in feces 35 to 40 days after infection; fecal egg count eventually declines with age, but can live as long as 20 years; assume similar adult worm life span as in humans (3-10 years)	2190	about 8 hours for miracidia; infectivity starts to drop after 4-6 hours	0.33	approx. 48 hours maximum (general schistosome cercariae)	2	NA	NA	NA	NA	20-35 days at ambient temperatures for planorbid snails	27.5	snail infectious for entire lifespan once infection established; 37 days	37	NA	NA	NA	NA
Parasitic and vector diseases	d. Schistosomiasis	B65.8	Schistosomiasis	Schistosoma mekongi	NA	NA	10001-100000	10000	regional	helminth	snail intermediate host - cercarial direct penetration	WB	NA	H-E-H	dogs, swine	humans	none	none	none	Mollusc	chronic	synthetic drug(s)	NA	integrated human and environment control	vector control	7 weeks	49	paired worms live and produce eggs on average 3-5 years	1460	assume within range of human incubation	49	unknown but assumed 3-10 years (general schistosomes)	2190	about 8 hours for miracidia; infectivity starts to drop after 4-6 hours	0.33	approx. 48 hours maximum (general schistosome cercariae)	2	NA	NA	NA	NA	40+ days in prosobanchs at ambient temperatures	40	unknown; Neotricula aperta snail lifespan about a year	360	NA	NA	NA	NA
Parasitic and vector diseases	d. Schistosomiasis	B65.8	Schistosomiasis	Schistosoma spindale	NA	NA	0-100	1	sporadic	helminth	snail intermediate host - cercarial direct penetration	WB	NA	E-H	livestock (ruminants), wild ungulates (ruminants), rodents	mixed	livestock (ruminants), wild ungulates (ruminants)	rodents	none	Mollusc	acute	synthetic drug(s)	NA	vector control	NA	30 minutes-4 hours; after which cercaria die in skin	NA	incidental/dead-end hosts	NA	assume within range of related African species incubation	38.5	unknown but assumed 3-10 years (general schistosomes)	2190	about 8 hours for miracidia; infectivity starts to drop after 4-6 hours	0.33	approx. 48 hours maximum (general schistosome cercariae)	2	NA	NA	NA	NA	20-35 days at ambient temperatures for planorbid snails	27.5	snail infectious for lifespan, about 4 months	120	NA	NA	NA	NA
Parasitic and vector diseases	d. Schistosomiasis	B65.-	Schistosomiasis	Schistosoma douthitti	NA	NA	0-100	1	sporadic	helminth	snail intermediate host - cercarial direct penetration	WB	NA	E-H	rodents	wild animals	rodents	NA	none	Mollusc	acute	synthetic drug(s)	NA	vector control	NA	30 minutes-4 hours; after which cercaria die in skin	NA	incidental/dead-end hosts	NA	assume within range of other schistosome species	36	unknown but assumed 3-10 years (general schistosomes)	2190	about 8 hours for miracidia; infectivity starts to drop after 4-6 hours	0.33	approx. 48 hours maximum (general schistosome cercariae)	2	NA	NA	NA	NA	20-35 days at ambient temperatures for planorbid snails	27.5	Lymnaea spp. snails infectious for lifespan: 88-200 days	144	NA	NA	NA	NA
Parasitic and vector diseases	d. Schistosomiasis	B65.-	Schistosomiasis	Schistosoma malayensis	NA	NA	0-100	1	sporadic	helminth	snail intermediate host - cercarial direct penetration	WB	NA	E-H	rodents (von M√¥ller's rat)	wild animals	rodents (von Muller's rat)	NA	none	Mollusc	chronic	synthetic drug(s)	NA	vector control	NA	4 weeks	28	3-10 years (general schistosomes)	2190	assume within range of human incubation	28	unknown but assumed 3-10 years (general schistosomes)	2190	about 8 hours for miracidia; infectivity starts to drop after 4-6 hours	0.33	approx. 48 hours maximum (general schistosome cercariae)	2	NA	NA	NA	NA	40+ days in prosobanchs at ambient temperatures	40	unknown; assume within range of S. japonicum	172	NA	NA	NA	NA
Parasitic and vector diseases	d. Schistosomiasis	B65.-	Schistosomiasis	Schistosoma rodhaini	NA	NA	0-100	1	sporadic	helminth	snail intermediate host - cercarial direct penetration	WB	NA	E-H	rodents, wild carnivores	wild animals	rodents, wild carnivores	NA	none	Mollusc	chronic	synthetic drug(s)	NA	vector control	NA	30 minutes-4 hours; after which cercaria die in skin	NA	incidental/dead-end hosts	NA	assume within range of S. mansoni incubation	31.5	unknown but assumed 3-10 years (general schistosomes)	2190	about 8 hours for miracidia; infectivity starts to drop after 4-6 hours	0.33	approx. 48 hours maximum (general schistosome cercariae)	2	NA	NA	NA	NA	20-35 days at ambient temperatures for planorbid snails	27.5	39 days (snail infectious for entire lifespan); Biomphalaria do not typically live >1 year in Africa and >2 years in the Americas	39	NA	NA	NA	NA
Parasitic and vector diseases	d. Schistosomiasis	B65.8	Schistosomiasis	Schistosoma bovis	NA	NA	0-100	1	sporadic	helminth	snail intermediate host - cercarial direct penetration	WB	NA	E-H	livestock, wild ruminants, rodents	livestock	livestock, wild ruminants, rodents	NA	none	Mollusc	chronic	synthetic drug(s)	NA	vector control	NA	30 minutes-4 hours; after which cercaria die in skin	NA	incidental/dead-end hosts	NA	assume within range of Haematobium group incubation, 6-7 weeks	45.5	unknown but assumed 3-10 years (general schistosomes)	2190	about 8 hours for miracidia; infectivity starts to drop after 4-6 hours	0.33	approx. 48 hours maximum (general schistosome cercariae)	2	NA	NA	NA	NA	20-35 days at ambient temperatures for planorbid snails	27.5	snail infectious for entire lifespan once infection established; 37 days	37	NA	NA	NA	NA
Parasitic and vector diseases	e. Leishmaniasis	B55.0	Visceral leishmaniasis (also cutaneous)	Leishmania donovani	722	942	10001-100000	10000	global	protozoa	vectorborne	VB	NA	H-E-H	primarily acquired from humans but found in rodents, dogs, livestock, marsupials, wild canids (foxes)	mixed	none	rodents, dogs, livestock, marsupials, wild canids (foxes)	none	Sandfly	progressive (leading to acute or chronic disease slowly)	synthetic drug(s)	NA	vector control	NA	L. donovani and L. infantum cause most cases of visceral leishmaniasis; incubation period for visceral leishmaniasis ranges from 2 weeks to several years; most cases apparent in 2-6 months	120	visceral leishmaniasis within 2-6 months (sometimes as long as years), and even if treated people can remain infections and relapses common even years later; mild cases may resolve spontaneously; fully symptomatic cases eventually fatal if not treated; post-kala azar dermal leishmaniasis resolves median time 19 months	180	irrelevant	NA	irrelevant	NA	NA	NA	NA	NA	infective forms arise in midgut after 3 or more days; some evidence suggest 5-7 day incubation	5	life cycle of vector varies 4-18 days	6	NA	NA	NA	NA	NA	NA	NA	NA
Parasitic and vector diseases	e. Leishmaniasis	B55.0	Visceral leishmaniasis (also cutaneous)	Leishmania infantum	NA	NA	10001-100000	10000	global	protozoa	vectorborne	VB	NA	E-H	dog, cats, wild canids, bats, rodents, marsupials, non-human primates	mixed	dogs, cats, wild canids, bats, rodents, marsupials, non-human primates	NA	none	Sandfly	progressive (leading to acute or chronic disease slowly)	synthetic drug(s)	NA	vector control	NA	L. donovani and L. infantum cause most cases of visceral leishmaniasis; incubation period for visceral leishmaniasis ranges from 2 weeks to several years; most cases apparent in 2-6 months	120	visceral leishmaniasis within 2-6 months (sometimes as long as years), and even if treated people can remain infections and relapses common even years later; mild cases may resolve spontaneously; fully symptomatic cases eventually fatal if not treated; post-kala azar dermal leishmaniasis resolves median time 19 months	120	months to years in dogs	120	without treatment, slowly progressive with subtle disease for first 2 years of infection; most cases are likely subclinical and last months to years (Domestic dog lifespan: 10-13 years; foxes: 5-15 years)	3650	NA	NA	NA	NA	infective forms arise in midgut after 3 or more days; some evidence suggest 5-7 day incubation	5	life cycle of vector varies 4-18 days	6	NA	NA	NA	NA	NA	NA	NA	NA
Parasitic and vector diseases	e. Leishmaniasis	B55.1	Cutaneous leishmania	Leishmania tropica	NA	NA	10001-100000	10000	regional	protozoa	vectorborne	VB	NA	E-H	hyraxes, dogs and cats, non-human primates, bears, livestock, rodents, armadillos, bats	mixed	hyraxes, dogs and cats, non-human primates, bears, livestock, rodents, armadillos, bats	NA	none	Sandfly	acute	synthetic drug(s)	NA	vector control	NA	mainly causes cutaneous leishmaniasis; cutaneous incubation ranges from 1-2 weeks to several months, occasionally several years	60	cutaneous leishmaniasis (all species) tend to resolve spontaneously after several weeks to months to a year or more	120	humans are main reservoir	120	most cases likley subclinical, and it is unknown if infected animals can clear parasites fully and they may remain carriers even after treatment; reservoir lifespan: Rock hyraxes, up to 12 years	3650	NA	NA	NA	NA	infective forms arise in midgut after 3 or more days; some evidence suggest 5-7 day incubation	5	life cycle of vector varies 4-18 days	6	NA	NA	NA	NA	NA	NA	NA	NA
Parasitic and vector diseases	e. Leishmaniasis	B55.1	Cutaneous leishmania	Leishmania major	NA	NA	100001-1000000	100000	regional	protozoa	vectorborne	VB	NA	E-H	rodents, dogs, non-human primates	wild animals	rodents	dogs, non-human primates	none	Sandfly	acute	synthetic drug(s)	NA	vector control	NA	mainly causes cutaneous leishmaniasis; cutaneous incubation ranges from 1-2 weeks to several months, occasionally several years	60	cutaneous leishmaniasis (all species) tend to resolve spontaneously after several weeks to months to a year or more	120	a few weeks to years	120	most cases likley subclinical, and it is unknown if infected animals can clear parasites fully and they may remain carriers even after treatment; reservoir lifespan: Great gerbil, fat sand rat: 2-4 years	1095	NA	NA	NA	NA	infective forms arise in midgut after 3 or more days; some evidence suggest 5-7 day incubation	5	life cycle of vector varies 4-18 days	6	NA	NA	NA	NA	NA	NA	NA	NA
Parasitic and vector diseases	e. Leishmaniasis	B55.-	Cutaneous leishmania	Leishmania lainsoni	NA	NA	10001-100000	10000	sporadic	protozoa	vectorborne	VB	NA	E-H	rodents	wild animals	rodents	NA	none	Sandfly	acute	synthetic drug(s)	NA	vector control	NA	mainly causes cutaneous leishmaniasis; cutaneous incubation ranges from 1-2 weeks to several months, occasionally several years	60	cutaneous leishmaniasis (all species) tend to resolve spontaneously after several weeks to months to a year or more	120	a few weeks to years	120	most cases likley subclinical, and it is unknown if infected animals can clear parasites fully and they may remain carriers even after treatment; reservoir lifespan: months for rodents, years for dogs	730	NA	NA	NA	NA	infective forms arise in midgut after 3 or more days; some evidence suggest 5-7 day incubation	5	life cycle of vector varies 4-18 days	6	NA	NA	NA	NA	NA	NA	NA	NA
Parasitic and vector diseases	e. Leishmaniasis	B55.1	Cutaneous leishmania	Leishmania aethiopica	NA	NA	10001-100000	10000	localized	protozoa	vectorborne	VB	NA	E-H	hyraxes	wild animals	hyraxes	NA	none	Sandfly	acute	synthetic drug(s)	NA	vector control	NA	mainly causes cutaneous leishmaniasis; cutaneous incubation ranges from 1-2 weeks to several months, occasionally several years	60	cutaneous leishmaniasis (all species) tend to resolve spontaneously after several weeks to months to a year or more	120	a few weeks to years	120	most cases likley subclinical, and it is unknown if infected animals can clear parasites fully and they may remain carriers even after treatment; reservoir lifespan: Rock hyraxes, up to 12 years	3650	NA	NA	NA	NA	infective forms arise in midgut after 3 or more days; some evidence suggest 5-7 day incubation	5	life cycle of vector varies 4-18 days	6	NA	NA	NA	NA	NA	NA	NA	NA
Parasitic and vector diseases	e. Leishmaniasis	B55.-	Cutaneous leishmania	Leishmania naiffi	NA	NA	0-100	1	sporadic	protozoa	vectorborne	VB	NA	E-H	armadillos, rodents	wild animals	armadillos, rodents	NA	none	Sandfly	acute	synthetic drug(s)	NA	vector control	NA	mainly causes cutaneous leishmaniasis; cutaneous incubation ranges from 1-2 weeks to several months, occasionally several years	60	cutaneous leishmaniasis (all species) tend to resolve spontaneously after several weeks to months to a year or more	120	a few weeks to years	120	most cases likley subclinical, and it is unknown if infected animals can clear parasites fully and they may remain carriers even after treatment; reservoir lifespan: armadillos, 12-15 years	3650	NA	NA	NA	NA	infective forms arise in midgut after 3 or more days; some evidence suggest 5-7 day incubation	5	life cycle of vector varies 4-18 days	6	NA	NA	NA	NA	NA	NA	NA	NA
Parasitic and vector diseases	e. Leishmaniasis	B55.1	Cutaneous leishmania	Leishmania mexicana	NA	NA	10001-100000	10000	regional	protozoa	vectorborne	VB	NA	E-H	rodents, dogs, cats, bats, edentates (sloths)	wild animals	rodents, dogs, cats, bats, edentates (sloths)	NA	none	Sandfly	acute	synthetic drug(s)	NA	vector control	NA	mainly causes cutaneous leishmaniasis; cutaneous incubation ranges from 1-2 weeks to several months, occasionally several years	60	cutaneous leishmaniasis (all species) tend to resolve spontaneously after several weeks to months to a year or more	120	a few weeks to years	120	most cases likley subclinical, and it is unknown if infected animals can clear parasites fully and they may remain carriers even after treatment; reservoir lifespan: Forest rodents, a few years	730	NA	NA	NA	NA	infective forms arise in midgut after 3 or more days; some evidence suggest 5-7 day incubation	5	life cycle of vector varies 4-18 days	6	NA	NA	NA	NA	NA	NA	NA	NA
Parasitic and vector diseases	e. Leishmaniasis	B55.2	Cutaneous leishmania	Leishmania amazonensis	NA	NA	10001-100000	10000	regional	protozoa	vectorborne	VB	NA	E-H	rodents, marsupials, wild carnivores, non-human primates, bats, edentates (anteaters)	wild animals	rodents, marsupials, wild carnivores, non-human primates, bats, edentates (anteaters)	NA	none	Sandfly	acute	synthetic drug(s)	NA	vector control	NA	mainly causes cutaneous leishmaniasis; cutaneous incubation ranges from 1-2 weeks to several months, occasionally several years	60	cutaneous leishmaniasis (all species) tend to resolve spontaneously after several weeks to months to a year or more	120	a few weeks to years	120	most cases likley subclinical, and it is unknown if infected animals can clear parasites fully and they may remain carriers even after treatment; reservoir lifespan: (Forest rodents) hamsters: 3 years	730	NA	NA	NA	NA	infective forms arise in midgut after 3 or more days; some evidence suggest 5-7 day incubation	5	life cycle of vector varies 4-18 days	6	NA	NA	NA	NA	NA	NA	NA	NA
Parasitic and vector diseases	e. Leishmaniasis	B55.2	Cutaneous leishmania	Leishmania venezuelensis	NA	NA	10001-100000	10000	localized	protozoa	vectorborne	VB	NA	E-H	cats	wild animals	cats	NA	none	Sandfly	acute	synthetic drug(s)	NA	vector control	NA	mainly causes cutaneous leishmaniasis; cutaneous incubation ranges from 1-2 weeks to several months, occasionally several years	60	cutaneous leishmaniasis (all species) tend to resolve spontaneously after several weeks to months to a year or more	120	a few weeks to years	120	unknown; assume within range of other animal leishmaniasis species	2226.5	NA	NA	NA	NA	infective forms arise in midgut after 3 or more days; some evidence suggest 5-7 day incubation	5	life cycle of vector varies 4-18 days	6	NA	NA	NA	NA	NA	NA	NA	NA
Parasitic and vector diseases	e. Leishmaniasis	B55.2	Cutaneous leishmania	Leishmania braziliensis	NA	NA	10001-100000	10000	regional	protozoa	vectorborne	VB	NA	E-H	rodents, equids, marsupials, non-human primates, wild carnivores, dogs	wild animals	rodents, equids, marsupials, non-human primates, wild carnivores, dogs	NA	none	Sandfly	acute	synthetic drug(s)	NA	vector control	NA	mainly causes cutaneous leishmaniasis; cutaneous incubation ranges from 1-2 weeks to several months, occasionally several years	60	cutaneous leishmaniasis (all species) tend to resolve spontaneously after several weeks to months to a year or more; L. braziliensis can cause mucocutaneous leishmaniasis (espundia) 1-5 years after cutaneous leishmaniaiss has healed	120	a few weeks to years	120	most cases likley subclinical, and it is unknown if infected animals can clear parasites fully and they may remain carriers even after treatment; reservoir lifespan: Forest rodents lifespan: 2-3 years	730	NA	NA	NA	NA	infective forms arise in midgut after 3 or more days; some evidence suggest 5-7 day incubation	5	life cycle of vector varies 4-18 days	6	NA	NA	NA	NA	NA	NA	NA	NA
Parasitic and vector diseases	e. Leishmaniasis	B55.-	Cutaneous leishmania	Leishmania guyanensis	NA	NA	10001-100000	10000	regional	protozoa	vectorborne	VB	NA	E-H	marsupials, edentates (sloths, anteaters), armadillos, rodents, wild carnivores, dogs	wild animals	marsupials, edentates (sloths, anteaters), armadillos, rodents, wild carnivores, dogs	NA	none	Sandfly	acute	synthetic drug(s)	NA	vector control	NA	mainly causes cutaneous leishmaniasis; cutaneous incubation ranges from 1-2 weeks to several months, occasionally several years	60	cutaneous leishmaniasis (all species) tend to resolve spontaneously after several weeks to months to a year or more	120	a few weeks to years	120	most cases likley subclinical, and it is unknown if infected animals can clear parasites fully and they may remain carriers even after treatment; reservoir lifespan: Sloth/Anteater lifespan: 20-30 years	3650	NA	NA	NA	NA	infective forms arise in midgut after 3 or more days; some evidence suggest 5-7 day incubation	5	life cycle of vector varies 4-18 days	6	NA	NA	NA	NA	NA	NA	NA	NA
Parasitic and vector diseases	e. Leishmaniasis	B55.-	Cutaneous leishmania	Leishmania panamensis	NA	NA	10001-100000	10000	regional	protozoa	vectorborne	VB	NA	E-H	Edentates (sloths), rodents, marsupials, dogs	wild animals	Edentates (sloths), rodents, marsupials, dogs	NA	none	Sandfly	acute	synthetic drug(s)	NA	vector control	NA	mainly causes cutaneous leishmaniasis; cutaneous incubation ranges from 1-2 weeks to several months, occasionally several years	60	cutaneous leishmaniasis (all species) tend to resolve spontaneously after several weeks to months to a year or more	120	a few weeks to years	120	most cases likley subclinical, and it is unknown if infected animals can clear parasites fully and they may remain carriers even after treatment; reservoir lifespan: Sloth lifespan: 20-30 years	3650	NA	NA	NA	NA	infective forms arise in midgut after 3 or more days; some evidence suggest 5-7 day incubation	5	life cycle of vector varies 4-18 days	6	NA	NA	NA	NA	NA	NA	NA	NA
Parasitic and vector diseases	e. Leishmaniasis	B55.-	Cutaneous leishmania	Leishmania peruviana	NA	NA	10001-100000	10000	localized	protozoa	vectorborne	VB	NA	E-H	dogs, marsupials, rodents	wild animals	dogs, marsupials, rodents	NA	none	Sandfly	acute	synthetic drug(s)	NA	vector control	NA	mainly causes cutaneous leishmaniasis; cutaneous incubation ranges from 1-2 weeks to several months, occasionally several years	60	cutaneous leishmaniasis (all species) tend to resolve spontaneously after several weeks to months to a year or more	120	a few weeks to years	120	unknown; assume within range of other animal leishmaniasis species	2226.5	NA	NA	NA	NA	infective forms arise in midgut after 3 or more days; some evidence suggest 5-7 day incubation	5	life cycle of vector varies 4-18 days	6	NA	NA	NA	NA	NA	NA	NA	NA
Parasitic and vector diseases	f. Lymphatic filariasis	B74.2	Filariasis	Brugia timori	1616	5046	100001-1000000	100000	regional	helminth	vectorborne	VB	NA	H-E-H	none	humans	none	none	none	Mosquito	variable	synthetic drug(s)	NA	vector control	NA	assume same as Brugia malayi	120	assume same as Brugia malayi	2190	unknown; assume same as human	120	unknown; assume same as human	2190	NA	NA	NA	NA	1-2 weeks to develop into infective 3rd stage larvae in mosquitoes	10.5	duration of mosquito lifespan post-infection; adult lifespan variable, about 2 weeks for Anopheles spp.	2.5	NA	NA	NA	NA	NA	NA	NA	NA
Parasitic and vector diseases	f. Lymphatic filariasis	B74.1	Filariasis	Brugia malayi	NA	NA	>10 million	10000000	regional	helminth	vectorborne	VB	NA	H-E-H	dogs, cats, non-human primates, wild carnivores, pangolins, rodents	humans	none	dogs, cats, non-human primates, wild carnivores, pangolins, rodents	none	Mosquito	variable	synthetic drug(s)	NA	vector control	NA	3-5 months	120	adult worms can live for 5-7 years	2190	unknown; assume same as human	120	unknown; assume same as human	2190	NA	NA	NA	NA	1-2 weeks to develop into infective 3rd stage larvae in mosquitoes	10.5	duration of mosquito lifespan post-infection; adult lifespan variable, about 2 weeks for Aedes spp. and 2-3 weeks for Mansonia spp.	2.5	NA	NA	NA	NA	NA	NA	NA	NA
Parasitic and vector diseases	f. Lymphatic filariasis	B74.0	Filariasis	Wuchereria bancrofti	NA	NA	>100 million	100000000	global	helminth	vectorborne	VB	NA	H-E-H	none	humans	none	none	none	Mosquito	variable	synthetic drug(s)	NA	vector control	NA	incubation period 6-12 months; Adult worms live for an estimated 4-6 years, but may survive up to 15 years or more with each producing ten of millions of microfilarae in their lifetime	270	adult worms live for an estimated 4-6 years, but may survive up to 15 years or more with each producing ten of millions of microfilarae in their lifetime	1825	NA	NA	NA	NA	NA	NA	NA	NA	12 days in Culex quinquefasciatus	12	mosquito lives about 2 weeks after consuming infected bloodmeal	2	NA	NA	NA	NA	NA	NA	NA	NA
Parasitic and vector diseases	g. Onchocerciasis	B73	Onchocerciasis	Onchocerca volvulus	1210	1134	>10 million	10000000	global	helminth	vectorborne	VB	NA	H-E-H	non-human primates	humans	none	none	none	Fly	acute	synthetic drug(s)	NA	vector control	NA	highly variable; symptoms often appear within 1-2 years	547.5	adults can live in humans up to 15 years, females can produce microfilariae for ~9 yrs; microfilariae have lifespan of ~2yrs	3285	humans are considered primary host, but there is some evidence of infection in gorillas	NA	NA	NA	NA	NA	NA	NA	infective in blackfly (Simulium spp.) in 10-12 days	11	lifespan average 26 days, range 21-35 days in the wild (15 days after incubation)	15	NA	NA	NA	NA	NA	NA	NA	NA
Parasitic and vector diseases	h. Taeniasis	B68 (not included in WHO list, but associated with B69)	Taeniasis	Taenia solium (Taeniasis)	988	1558	100001-1000000	100000	global	helminth	trophic	FB	NA	H-E-H	swine	humans	none	none	Swine	none	chronic	synthetic drug(s)	NA	WASH or safe food preparation	NA	8-14 weeks; eggs are immediately infective	77	adult tapeworms can live up to 25 years; here conservatively assume 10 year lifespan	3650	NA	NA	NA	NA	a few weeks to months	30	NA	NA	NA	NA	NA	NA	cysticerci become infectious in 2-3 months	45	in cattle, cysticerci are infectious up to 9 months but begin to die within a few weeks; here assume 6 months; transmission occurs upon ingestion of infective tissue	180	NA	NA	NA	NA
Parasitic and vector diseases	h. Cysticercosis	B69	Cysticercosis	Taenia solium (Cysticercosis)	NA	NA	>10 million	10000000	global	helminth	fecal-oral contact (foodborne, waterborne)	F-O	FB/WB	H-E-H	swine	humans	none	none	Humans	none	progressive (leading to acute or chronic disease slowly)	synthetic drug(s)	surgery	WASH or safe food preparation	NA	10 days to 10 years; 2-3 months in cattle	45	incidental/dead-end hosts	NA	human definitive host; 8-14 weeks; eggs are immediately infective	77	human definitive host; adult tapeworms can live up to 25 years; here conservatively assume 10 year lifespan	3650	a few weeks to months	30	NA	NA	NA	NA	NA	NA	NA	NA	NA	NA	NA	NA	NA	NA
Parasitic and vector diseases	i. Echinococcosis	B67.0-B67.4	Echinococcosis	Echinococcus granulosus	461	906	100001-1000000	100000	global	helminth	trophic	FB	NA	E-H	domestic and wild canids, livestock, swine, wild ungulates, marsupials	mixed	Domestic and wild canids	livestock, swine, wild ungulates	Livestock	none	cyclical (dormant and disease cycles)	surgery	synthetic drug(s)	Reservoir Tx	NA	variable, months to years and as much as 20-30 years	365	humans considered irrelevant intermediate hosts (tissue/muscle be eaten to transmit disease)	NA	32-80 days	56	shedding stops eggs after 6-10 months, but adult worms can survive up to 3 years	240	eggs viable several weeks to months in soil or on fomites, in moist, moderate temperatures; do not survive well in sun and dry conditions	30	NA	NA	NA	NA	NA	NA	cysts grow slowly 1+ years, sometimes hardly growing at all for years; here assume 2 years	730	mainly maintained in dog-sheep cycle; sheep lifespan 10+ years	3650	NA	NA	NA	NA
Parasitic and vector diseases	i. Echinococcosis	B67.5-B67.7	Echinococcosis	Echinococcus multilocularis	NA	NA	10001-100000	10000	global	helminth	ingestion of eggs from animals	FB	NA	E-H	dogs, cats, wild canids (primarily foxes), rodents, lagomorphs, swine	wild animals	Domestic and wild canids	rodents, lagomorphs	Rodent	none	progressive (leading to acute or chronic disease slowly)	surgery	NA	Reservoir Tx	NA	variable, months to years and as much as 20-30 years	365	humans considered irrelevant intermediate hosts (tissue/muscle be eaten to transmit disease)	NA	28-35 days in foxes or dogs	31.5	experimentally infected dogs and foxes shed eggs 1 day to 4 months; shedding becomes irregular over time; adult worm can live 5 months	60	eggs viable up to 1 year in cool, moist environments	180	NA	NA	NA	NA	NA	NA	experimental infection of rodents showed 7-8 weeks minimum time to maturity	53	mainly maintained in carnivore-rodent system; can kill rodent hosts within weeks to months	60	NA	NA	NA	NA
Parasitic and vector diseases	j. Dengue	A90-A91	Dengue fever	Dengue virus	1952	1566	>10 million	10000000	global	virus	vectorborne	VB	NA	H-E-H	non-human primates	humans	none	none	none	Mosquito	acute	no specific treatment or fatal	NA	vector control	vaccination or pre-exposure prophylaxis	usually 4-7 days; modeling studies suggest mean 5.9 days, range of 3-10 days	5.9	onset of fever for 3-5 days with viraemia	4	assume incubation and duration of infectiousness in non-human primates is within range of humans	5.9	assume incubation and duration of infectiousness in non-human primates is within range of humans	4	stable in dried blood up to several days, but this transmission route likely irrelevant	NA	NA	NA	6.5 days at 30C and 15 days at 25C	10.75	mosquito infectious for entire lifespan if it survives incubation period; Aedes aegypti lifespan 2 weeks to a month	10	NA	NA	NA	NA	NA	NA	NA	NA
Parasitic and vector diseases	k. Trachoma	A71	Chlamydia, Trachoma	Chlamydia trachomatis	194	271	>1 million	1000000	global	bacterium	mechanical vector (fly)	H-H	NA	H-H	none	humans	none	none	none	none	acute	synthetic drug(s)	NA	behavior/lifestyle change	NA	about 2 weeks	14	12-24 weeks, median 17 weeks. Many cases will spontaneously heal after about a year; if treated, can be infectious up to 7 days post treatment	119	NA	NA	NA	NA	considered irrelevant; however, can survive in water for minutes, and within carcasses and organs for 1-7 days; some experimental evidence suggests maximum of 4-30 hours, and 10-30 minutes on human skin	NA	NA	NA	NA	NA	NA	NA	NA	NA	NA	NA	NA	NA	NA	NA
Parasitic and vector diseases	l. Yellow fever	A95	Yellow fever	Yellow Fever virus	413	934	100001-1000000	100000	global	virus	vectorborne	VB	NA	H-E-H	primarily acquired from humans but found in non-human primates	mixed	none	non-human primates	none	Mosquito	acute	no specific treatment or fatal	NA	integrated human and environment control	NA	3-6 days	4.5	intense viraemia in first stage, 3-4 days, followed by waning viraemia over 48 hours; 15-25% of cases progress to classical YF (without viraemia) for 3-8 days	3.5	assume incubation in non-human primates is within range of humans	4.5	viremia lasts 2-5 days in non-human primates (primates show no symptoms and do not die)	3.5	NA	NA	NA	NA	median 10 days in Aedes aegypti	10	mosquito infectious for entire lifespan if it survives incubation period; Aedes aegypti lifespan 2 weeks to a month	11	NA	NA	NA	NA	NA	NA	NA	NA
Parasitic and vector diseases	m. Rabies	A82	Rabies	Rabies virus	2635	5394	>10 million	10000000	global	virus	zoonotic (direct through animal bite)	Z	NA	E-H	ubiquitous across mammals	mixed	wild and domestic mammals	NA	none	none	progressive (leading to acute or chronic disease slowly)	no specific treatment or fatal	NA	vaccination or pre-exposure prophylaxis	Reservoir Tx	1-3 months for most cases, but varies from a few days to several years	60	human transmission is possible, but unconfirmed, so humans typically considered dead-end hosts; death usually occurs in 2-10 days	NA	varies with the viral dose, site of bite, and pre-existing host immunity; <6 months in dogs, cats, ferrets; most dogs and cats 2 weeks to 3 months; 25 days to 5 months in cattle; <6 months in bats	52	shedding can begin before clinical signs; viral shedding in dogs usually lasts 1-5 days before onset of symptoms; cattle typically die in 2-6 days	3	does not survive long, rapidly inactivated by sunlight and drying	0.01	NA	NA	NA	NA	NA	NA	NA	NA	NA	NA	NA	NA	NA	NA
Intestinal nematode infections	a. Ascariasis	B77	Ascariasis	Ascaris lumbricoides	749	1604	>100 million	100000000	global	helminth	ingestion of contaminated produce or water, direct contact with eggs or larvae in soil	SB	NA	H-E-H	non-human primates, dogs, bears	humans	none	none	none	none	usually asymptomatic	synthetic drug(s)	NA	integrated human and environment control		The larvae mature partially in the lungs (10 to 14 days), travel to small intestine, where they develop into adult worms; 6-8 weeks from ingestion of eggs to development of egg-laying adults	49	adult worms can live 1 to 2 years.	547.5	dogs important host maintaining human risk in some areas, but in non-human hosts considered irrelevant	NA	NA	NA	eggs require 2 week incubation period before infective	14	eggs highly resistance and may remain viable up to 6 years	1095	NA	NA	NA	NA	NA	NA	NA	NA	NA	NA	NA	NA
Intestinal nematode infections	b. Trichuriasis	B79	Trichuriasis	Trichuris trichiura	232	532	>100 million	100000000	global	helminth	ingestion of contaminated produce or water, direct contact with eggs or larvae in soil	SB	NA	H-E-H	non-human primates, dogs, swine	humans	none	none	none	none	usually asymptomatic	synthetic drug(s)	NA	integrated human and environment control		eggs appear in feces 70-90 days after ingestion	80	adult worms live about 1 year, but can live up to 5 years in host	365	non-human hosts considered irrelevant	NA	NA	NA	2 weeks	14	NA	NA	NA	NA	NA	NA	NA	NA	NA	NA	NA	NA	NA	NA
Intestinal nematode infections	c. Hookworm disease	B76.1	Necatoriasis	Necator americanus	962	2099	>100 million	100000000	global	helminth	skin penetration by larvae, foodborne	SB	NA	H-E-H	non-human primates	humans	none	none	none	none	chronic	synthetic drug(s)	NA	integrated human and environment control		larvae penetrates skin and migrates to lungs in 10 days; after 3-5 weeks it passes to gastrointestinal tract and attaches to intestinal mucosa, where it matures into a long-lived (5 years) adult; average period between penetration and egg production is 4-8 weeks	42	Generally 1-2 years, but can live up to 5 years	547.5	NA	NA	NA	NA	Eggs embryonate and hatch within 1-2 days in soil, as first stage rhabditoid larvae	1.5	Rhabditiform larvae grown in soil/feces and after 5-10 days become infective filariform larvae which can survive for 3 to 4 weeks in favorable conditions (CDC 2017)	28	NA	NA	NA	NA	NA	NA	NA	NA	NA	NA	NA	NA
Intestinal nematode infections	c. Hookworm disease	B76.0	Anclyostomiasis	Ancylostoma malayanum	NA	NA	0-100	1	localized	helminth	skin penetration, accidental ingestion	SB	NA	E-H	bears	wild animals	bears	NA	none	none	progressive (leading to acute or chronic disease slowly)	no specific treatment or fatal	NA	WASH or safe food preparation		unknown whether it can cause patent infections	NA	incidental/dead-end hosts	NA	unknown, assume within range of other Ancylostoma spp.	20	Unknown (primary host in bears); assume within range of other Ancylostoma spp.	326.5	Unknown; for other hookworms eggs passed in stool and hatch into larvae in 1 to 2 days (CDC 2017)	1.5	Rhabditiform larvae grown in soil/feces and after 5-10 days become infective filariform larvae which can survive for 3 to 4 weeks in favorable conditions (CDC 2017)	28	NA	NA	NA	NA	NA	NA	NA	NA	NA	NA	NA	NA
Intestinal nematode infections	c. Hookworm disease	B76.0	Anclyostomiasis	Ancylostoma ceylanicum	NA	NA	>10 million	10000000	regional	helminth	skin penetration, accidental ingestion	SB	NA	E-H	dogs, cats, wild carnivores	mixed	dogs, cats, wild carnivores	NA	none	none	progressive (leading to acute or chronic disease slowly)	synthetic drug(s)	NA	WASH or safe food preparation		only zoonotic hookworm that can produce patent intestinal infections in humans; assume within range of Ancylostoma duodenale	45.5	weeks to months	30	13-27 days for canine and feline hookworms	20	at least 36 weeks	252	Unknown; for other hookworms eggs passed in stool and hatch into larvae in 1 to 2 days (CDC 2017)	1.5	Rhabditiform larvae grown in soil/feces and after 5-10 days become infective filariform larvae which can survive for 3 to 4 weeks in favorable conditions (CDC 2017)	28	NA	NA	NA	NA	NA	NA	NA	NA	NA	NA	NA	NA
Intestinal nematode infections	c. Hookworm disease	B76.0	Anclyostomiasis	Ancylostoma duodenale	NA	NA	>100 million	100000000	global	helminth	skin penetration by larvae	SB	NA	H-E-H	non-human primates	humans	none	none	none	none	chronic	synthetic drug(s)	NA	integrated human and environment control		larvae penetrates skin and migrates to lungs in 10 days; after 3-5 weeks it passes to gastrointestinal tract and attaches to intestinal mucosa, where it matures into an adult worm with a 1 year lifespan; average patent period is 5-8 weeks	45.5	adult usually live for 1 year	365	NA	NA	NA	NA	Eggs hatch and release L1 rhabditiform larvae in soil, assumed in 1-2 days as with Necator americanus, which are infectious L3 in 5-8 days	1.5	Rhabditiform larvae grown in soil/feces and after 5-10 days become infective filariform larvae which can survive for 3 to 4 weeks in favorable conditions (CDC 2017)	28	NA	NA	NA	NA	NA	NA	NA	NA	NA	NA	NA	NA
Intestinal nematode infections	c. Hookworm disease	B76.0	Anclyostomiasis	Ancylostoma braziliense	NA	NA	100001-1000000	100000	regional	helminth	skin penetration	SB	NA	E-H	dogs, cats, wild carnivores, rodents	companion animals	dogs, cats	wild carnivores	none	none	acute	synthetic drug(s)	NA	WASH or safe food preparation		can cause cutaneous larva migrans, but does not produce patent infection	NA	incidental/dead-end hosts	NA	13-27 days for canine and feline hookworms	20	adult worms survive 4-8 months	180	Unknown; for other hookworms eggs passed in stool and hatch into larvae in 1 to 2 days (CDC 2017)	1.5	Rhabditiform larvae grown in soil/feces and after 5-10 days become infective filariform larvae which can survive for 3 to 4 weeks in favorable conditions (CDC 2017)	28	NA	NA	NA	NA	NA	NA	NA	NA	NA	NA	NA	NA
Intestinal nematode infections	c. Hookworm disease	B76.0	Anclyostomiasis	Ancylostoma caninum	NA	NA	100001-1000000	100000	global	helminth	skin penetration or ingestion; transplacental and transmammary direct transmission can also occur among dogs	SB	NA	E-H	dogs, cats, wild carnivores, insects, rodents	companion animals	dogs, cats	wild carnivores	none	none	acute	synthetic drug(s)	NA	WASH or safe food preparation		can cause enteritis, but not known to become patent in humans	NA	incidental/dead-end hosts	NA	13-27 days for canine and feline hookworms	20	1-2 years	547.5	Unknown; for other hookworms eggs passed in stool and hatch into larvae in 1 to 2 days (CDC 2017)	1.5	Rhabditiform larvae grown in soil/feces and after 5-10 days become infective filariform larvae which can survive for 3 to 4 weeks in favorable conditions (CDC 2017)	28	NA	NA	NA	NA	NA	NA	NA	NA	NA	NA	NA	NA
Intestinal nematode infections	d. Food-bourne trematodes	B78	Strongyloidiasis	Strongyloides stercoralis	805	991	>10 million	10000000	global	helminth	active skin penetration by larva	SB	NA	H-E-H	dogs, cats, wild canids, non-human primates, insects, rodents	humans	none	dogs, cats, wild canids, non-human primates, insects, rodents	none	none	variable	synthetic drug(s)	NA	WASH or safe food preparation		larvae appear in feces about 1 month after skin penetration	30	infections can last decades	10800	non-human hosts considered irrelevant	NA	non-human hosts considered irrelevant	NA	highly complex lifecycle inolving parasitic and free-living cycle, wherein larvae deposited by host can either develop directly into infective filariform larvae directly, or adult free-living males and females that mate and produce eggs in the environment; the free-living larvae cannot reproduce outside of a host; larvae lives <3 weeks, and adult worms live only 2-4 days	21	NA	NA	NA	NA	NA	NA	NA	NA	NA	NA	NA	NA	NA	NA
Intestinal nematode infections	d. Food-bourne trematodes	B80	Enterobiasis	Enterobius vermicularis	NA	NA	>100 million	100000000	global	helminth	fecal-oral contact (direct); nosocomial; zoonotic from dogs	F-O	NA	H-E-H	none	humans	none	none	none	none	acute	synthetic drug(s)	NA	WASH or safe food preparation		30-60 days	45	adult worm lifespan about 6 weeks, so infection can last months; auto-infection common, leading to long-lasting infections and symptoms	42	NA	NA	NA	NA	2-3 weeks	17.5	NA	NA	NA	NA	NA	NA	NA	NA	NA	NA	NA	NA	NA	NA
Intestinal nematode infections	d. Food-bourne trematodes	B81.0	Anisakiasis	Anisakis simplex	NA	NA	10001-100000	10000	global	helminth	trophic	FB	NA	E-H	fish, marine mammals, crustaceans, molluscs (cephalopods, bivalves, gastropods, bivalves)	wild animals	marine mammals	NA	Fish	Crustacean or Mollusc	acute	surgery	NA	WASH or safe food preparation	NA	humans dead-end host; gastric symptoms can develop in hours; intestinal symptoms typically develop after 5 days; larvae typically die within 3 weeks	NA	humans dead-end host; gastric symptoms can develop in hours; intestinal symptoms typically develop after 5 days; larvae typically die within 3 weeks	NA	seals, walruses, sea Lions: 2-3 weeks until sexual maturity; unknown duration, but assume years	17.5	unknown duration, but assume years	730	eggs develop and hatch after 4-8 days in warmer water and 20-27 days in cooler water	15	larvae can survive 3-4 weeks in warm water and 6-7 weeks in cooler water	35	NA	NA	NA	NA	unknown incubation vs. duration	NA	persists about 3 months in crustacean host	90	unknown incubation vs. duration	NA	Demersal fish (Cod) survive about 18 months	540
Intestinal nematode infections	d. Food-bourne trematodes	B81.1	Capillariasis	Capillaria philippinensis	NA	NA	1001-10000	1000	localized	helminth	trophic	FB	NA	E-H	fish, wild birds	wild animals	wild birds	NA	Fish	none	acute	synthetic drug(s)	NA	WASH or safe food preparation	NA	about 2 weeks after consuming contaminated fish	14	unknown and likely variable; adults release unembryonated eggs to environment or infectious larvae within bowel, leading to autoinfection cycles and pathology after light exposure; experimental infection in birds suggests 17-37 day infection before recovery or death	27	unknown definitive hosts, but assumed water birds; experimental infection of fish-eating birds showed incubation range 16-30 days and autoinfection common	23	unknown; 2 of 3 experimentally infected birds died within 60 days, and one recovered at 40 days (17-37 days after average incubation)	27	eggs are passed in the stool and become embryonated in 5-10 days	7.5	NA	NA	NA	NA	NA	NA	after ingeston, larvae hatch and migrate to tissues; experimental infection of fish show larvae reach full growth after 3 weeks	21	patent infections likely last until fish is consumed; suspected host Hypseleotris spp. lifespan 5-8 years; here assume at least 2 years	730	NA	NA	NA	NA
Intestinal nematode infections	d. Food-bourne trematodes	B81.2	Trichostrongyliasis	Trichostrongylus spp.	NA	NA	10001-100000	10000	global	helminth	foodborne	FB	NA	E-H	livestock, wild ungulates, swine, poultry, lagomorphs, rodents	mixed	none	livestock, wild ungulates, swine, poultry, lagomorphs, rodents	none	none	acute	synthetic drug(s)	NA	WASH or safe food preparation	NA	unknown; assume within range as other mammalian hosts	22.5	humans are typically incidental hosts, but T. orientalis can be spread from human to human; adult worm lifespan unknown; T. tenuis can survive >2 years in grouse with little mortality, egg output declines as worm ages	730	20-25 days	22.5	adult worm lifespan unknown; T. tenuis can survive >2 years in grouse with little mortality, egg output declines as worm ages	730	eggs passed in human and animal feces, hatch in several days (24-36 hours in ideal conditions); resistant to cold and dessication	2	larvae molts several times and becomes infective in 5-10 days (at least 60 hours under ideal conditions)	5	NA	NA	NA	NA	NA	NA	NA	NA	NA	NA	NA	NA
Intestinal nematode infections	d. Food-bourne trematodes	B81.3	Angiostrongyliasis	Angiostrongylus (Parastrongylus) costaricensis	NA	NA	0-100	1	sporadic	helminth	trophic	FB	NA	E-H	rodents, non-human primates, raccoons, opossums, dogs, molluscs, coati-mundi	wild animals	rodents	non-human primates, raccoons, opossums, dogs, coati-mundi	none	Mollusc	acute	no specific treatment or fatal	NA	WASH or safe food preparation		highly variable, typically 7-21 days; main symptoms appear after 2 weeks	14	humans dead-end host (larvae can mature and produce eggs, but host reaction degenerates eggs and they are not shed in stool)	NA	42-45 days in rats	43.5	can live 90 up to 414 days in rats	252	larvae can live for several weeks in feces or freshwater	14	NA	NA	NA	NA	NA	NA	larvae mature into infective 3rd stage larvae in about 2 weeks after ingested by mollusc	14	infection persists for life of mollusc, typically > 1 year	365	NA	NA	NA	NA
Leprosy	Leprosy	A30	Leprosy	Mycobacterium leprae	36	49	100001-1000000	100000	global	bacterium	direct human to human contact (sexual intercourse, contact with bodily fluids)	H-H	NA	H-H	armadillos, rodents (squirrels), non-human primates	humans	none	armadillos, rodents (squirrels)	none	none	chronic	synthetic drug(s)	NA	behavior/lifestyle change	NA	less than 1 year to more than 20 years, average 3-5 years	1460	chronic unless treated; not very infectious: prolonged, close contact with someone with untreated leprosy over many months is needed for transmission	10800	armadillos only known animal host; unknown incubation (laboratory experiments used 12 month incubation to study disease); role of armadillos in human transmission unknown, but may be responsible for up to 64% of cases in the United States, and may play a similar role elsewhere in the Americas	365	average armadillo lifespan: 12-15 years	10800	can survive >36 hours, but assumed less	1	NA	NA	NA	NA	NA	NA	NA	NA	can survive and remain virulent for at least 35 days within amoebal cysts; rare route of transmission and considered irrelevant	NA	NA	NA	NA	NA
[truncated: 9 more columns]

## Sheet: Meta-data
Variable name	Variable description
Disease_category_group	WHO 2019 Global Health Estimates "Infectious and parasitic disease" group
Disease_category	WHO 2019 Global Health Estimates "Infectious and parasitic disease" sub-group
ICD10_codes	ICD-10 codes associated with WHO 2019 Disease category
Disease_name	Name of disease associated with disease category
Pathogen	Causative agent of disease by ICD-10 code
DALYs_2019	WHO Global Health Estimates DALYs caused by disease group in 2019
DALYs_2000	WHO Global Health Estimates DALYs caused by disease group in 2000
Global_infections_range_annual	Estimate of total number of active disease cases annually
Cases_min	Lower (conservative) end of infectious range, used in statistical analysis and plots
Global_distribution	Description of the spatial range of disease cases. One of: Global (abundant worldwide); Regional (abundant in one or more distinct regions); Localized (abundant but restricted geographic locations); Sporadic (rare in one or more regions)
Clade	Evolutionary group that disease belongs to, one of: virus, bacterium, protozoan, helminth, or prion
Mode_transmission	Description and notes on the mechanism of transmission
Transmission_primary	Dominant transmission strategy. One of: H-H (human to human direct transmission); FB (foodborne); WB (waterborne); FB/WB (food- or water-borne); F-O (fecal-oral); S (sapronotic); NF/O (normal flora or opportunistic); VB (vector-borne); SB (soil-borne); Z (zoonotic)
Transmission_secondary	Secondary transmission strategy, if applicable
Transmission_dominant	Dominant transmission pathway, whether human to human or environmental transmission involving human infections as a key contribution to life cycle or human infections acquired via spillover from the environment. One of: H-H (human to human); H-E-H (human to environment to human); E-H (environment to human).
Known_non_human_host_range_excluding_vectors	Non-exhaustive list of potential non-human hosts, excluding invertebrate vectors and invertebrate intermediate hosts
Primary_vert_host_range_simple	Obligate or relevant vertebrate host range. One of: humans only; livestock; wild animals (including birds, small mammals, wild carnivores; wild ungulates); companion animals (i.e., cats, dogs); mixed (combination of any named categories)
Obligate_vert_definitive_host	Range of non-human vertebrate hosts required to maintain pathogen population
Relevant_alternate_vert_definitive_host	Range of non-human vertebrate host that are not required to maintain pathogen population, but can contribute to human transmission
Vertebrate_Intermediate_Hosts	Obligate vertebrate intermediate hosts
Invertebrate_Vectors_Intermediate_Hosts	Obligate invertebrate intermediate hosts or vectors
Symptom_type	Description of disease symptoms. One of: usually asymptomatic; progressive (leading to acute or chronic disease slowly); acute; chronic; cyclical (dormant and disease cycles); variable; or, unknown
Treatment_type_primary	Primary treatment regime. One of: synthetic drug(s); symptomatic care; surgery; or, no specific treatment or fatal
Treatment_type_secondary	Secondary treatment regime, if applicable
Gold_standard_control_or_prevention_options_primary	Gold standard strategy to control or prevent disease transmission. One of: behavior/lifestyle change; WASH or safe food preparation; vaccination or pre-exposure prophylaxis; general hygiene; vector control integrated human and environment control Reservoir treatment (Tx);
Gold_standard_control_or_prevention_options_secondary	Secondary gold standard strategy to control or prevent disease transmission, if applicable
human_incubation_range	Description of range (in days) of the incubation period in humans
human_incubation_avg	Numeric estimate of human incubation period
human_infectious_range	Description of range (in days) of the infectious period in humans
human_infectious_avg	Numeric estimate of human infectious period; if infection is life-long, assumed to be 30 years (10,800 days)
non_hum_vert_incubation_range	Description of range (in days) of the incubation period in non-human vertebrate hosts
non_hum_vert_incubation_avg	Numeric estimate of the non-human incubation period
non_hum_vert_duration_range	Description of range (in days) of the infectious period in non-human vertebrate hosts; if unknown or if infection is long-lasting, this is the life span of the host
non_hum_vert_duration_avg	Numeric estimate of the non-human infectious period
duration_FL_1_range	Description of range (in days) of the survival period of the free-living pathogen stage outside of a host
duration_FL_1_avg	Numeric estimate of the survival period of the free-living stage
duration_FL_2_range	Description of range (in days) of the survival period of the second free-living pathogen stage outside of a host
duration_FL_2_avg	Numeric estimate of the second free-living stage
incubation_vector_range	Description of range (in days) of the incubation period in obligate invertebrate vectors
incubation_vector_avg	Numeric estimate of the incubation period in obligate invertebrate vectors
duration_vector_range	Description of range (in days) of the duration of infection in obligate invertebrate vectors; often this is the life span of the host
duration_vector_avg	Numeric estimate of the duration of infection in obliglate invertebrate vectors
incubation_int_host1_range	Description of range (in days) of the incubation period in obligate invertebrate or vertebrate intermediate hosts
incubation_int_host1_avg	Numeric description of the incubation period in obligate invertebrate or vertebrate intermediate hosts
duration_int_host1_range	Description of range (in days) of the duration of infection in obligate invertebrate or vertebrate intermediate hosts; if unknown or if infection is long-lasting, this is the life span of the host
duration_int_host1_avg	Numeric description of the duration of infection in obligate invertebrate or vertebrate intermediate host
incubation_int_host2_range	Description of range (in days) of the incubation period in a second obligate intermediate host
incubation_int_host2_avg	Numeric description of the incubation period in a second obligate intermediate host
duration_int_host2_range	Description of range (in days) of the duration of infection in obligate second intermediate hosts; if unknown and if infection is long-lasting, this is the life span of the host
duration_int_host2_avg	Numeric description of the duration of infection in a second obligate intermediate host
env_total	Total time spent in environment, including in animal (non-human) definitive host if animal host is obligate or maintains infection independent of human hosts
env_total_infectious	Total time spent in environment, including in animal (non-human) definitive host if animal host is obligate or maintains infection independent of human hosts, but excluding incubation periods
env_outside_host_total	Duration outside any definitive animal host
env_outside_host_infectious	Duration outside any definitive animal host, excluding incubation periods
human_total_obligate	Total time spent in human host, including incubation and infectious periods; if obligate definitive host is a non-human animal, value is zero
human_infectious_obligate	Total time spent in human host, excluding incubation period (infectious period only); if obligate definitive host is a non-human animal, value is zero
vert_host_total	Total time spent in human or animal definitive host, including incubation and infectious periods
vert_host_infectious	Total time spent in human or animal definitive host, excluding incubation period (infectious period only)
References	References found in supplementary file, "Full_data_table_references.docx"
